# Supplementary material for: RIG‐I‐Inducing Small Molecules Potently Inhibit HMA‐Resistant AML Through Igniting the Overloaded dsRNA Arsenal
Source: Adv Sci (Weinh). 2025 Jun 26;12(36):e14477. doi: 10.1002/advs.202414477 (PMC12463013; doi:10.1002/advs.202414477)
Supplement: Supplementary file 2 — Supplemental Tables [file ADVS-12-e14477-s001.xlsx]

## Sheet: 1. FDA-approved drugs
Supplemental Table 1. Screening of FDA-approved drugs
Name	Cell viability (%) in parental	Cell viability (%) in DAC-Res	FC of cell viability (parental vs DAC-Res)	Synonyms	CAS	SMILES	Formula	MolWt	Pathways	Target	Receptor	Bioactivity	Reference
ATRA	70.3451	17.5575	4.00656	all-trans-Retinoic acid;Tretinoin;Vitamin A acid;ATRA;Retinoic acid	302-79-4	C/C(=C\C=C\C(=C\C(=O)O)\C)/C=C/C1=C(C)CCCC1(C)C	C20H28O2	300.44	Metabolism	Retinoid Receptor agonist	RAR	Tretinoin binds to and activates retinoic acid receptors (RARs), thereby inducing changes in gene expression that lead to cell differentiation, decreased cell proliferation, and inhibition of tumorigenesis. This agent also inhibits telomerase, resulting in telomere shortening and eventual apoptosis of some tumor cell types. Tretinoin is a naturally-occurring acid of retinol. The oral form of tret…	Manzano VM, et al. J Pharmacol Exp Ther, 1999, 289(1), 123-132.
Duvelisib	31.5264	10.0462	3.13814	INK1197;IPI-145	1201438-56-3	c1cc(c2c(c1)cc(n(c2=O)c1ccccc1)[C@@H](Nc1ncnc2c1[nH]cn2)C)Cl	C22H17ClN6O	416.86	PI3K/Akt/mTOR signaling	PI3K inhibitor	PI3Kα; PI3Kβ; PI3Kγ; PI3Kδ	Duvelisib is an orally bioavailable, highly selective and potent small molecule inhibitor of the delta and gamma isoforms of phosphoinositide-3 kinase (PI3K) with potential immunomodulating and antineoplastic activities.	Vito Palombella, Targeting PI3K- δ and PI3K-γ in Inflammation, 2012.
Afatinib free base	81.0864	26.5234	3.05716	BIBW 2992	850140-72-6	O=C(NC1=C(C=C2C(C(NC3=CC(Cl)=C(C=C3)F)=NC=N2)=C1)O[C@]4CCOC4)/C=C/CN(C)C	C24H25ClFN5O3	485.94	Angiogenesis; JAK/STAT signaling; Tyrosine Kinase/Adaptors	EGFR	EGFR	Afatinib is an irreversible inhibitor of EGFR family (EGFR-wt, EGFR-L858R, EGFR-L858R/T790M and HER2 with IC50s of 0.5 nM, 0.4 nM, 10 nM and 14 nM , respectively).	Wong CH, et al. Preclinical evaluation of afatinib (BIBW2992) in esophageal squamous cell carcinoma (ESCC). Am J Cancer Res. 2015 Nov 15;5(12):3588-99.
Thonzonium Bromide	31.3143	10.5984	2.95462	N/A	553-08-2	[Br-].CCCCCCCCCCCCCCCC[N+](C)(C)CCN(Cc1ccc(OC)cc1)c1ncccn1	C32H55BrN4O	591.71	Autophagy	Autophagy	DHPS	Thonzonium bromide is a cationic surface-active compound.	Chan, C., Prudom, C., Raines, S., Charkhzarrin, S., Melman, S., & De Haro, L. et al. (2012). Inhibitors of V-ATPase Proton Transport Reveal Uncoupling Functions of Tether Linking Cytosolic and Membrane Domains of V 0 Subunit a (Vph1p). Journal Of Biological Chemistry, 287(13), 10236-10250. doi: 10.1074/jbc.m111.321133
Paclitaxel	23.9745	8.15341	2.94043	Taxol;NSC 125973	33069-62-4	CC(=O)O[C@@H]1C2=C(C)[C@H](C[C@@](O)([C@@H](OC(=O)c3ccccc3)[C@@H]3[C@@]4(CO[C@@H]4C[C@H](O)[C@@]3(C)C1=O)OC(C)=O)C2(C)C)OC(=O)[C@H](O)[C@@H](NC(=O)c1ccccc1)c1ccccc1	C47H51NO14	853.92	Cytoskeletal Signaling	Microtubule	microtubule	Paclitaxel is a cyclodecane isolated from the bark of the Pacific yew tree. It stabilizes microtubules in their polymerized form leading to cell death.	Park SJ, et al. Taxol induces caspase-10-dependent apoptosis. J Biol Chem. 2004 Dec 3;279(49):51057-67. Epub 2004 Sep 27.
Albendazole	34.2995	12.2424	2.80169	SKF-62979	54965-21-8	CCCSc1cc2c(cc1)nc(NC(=O)OC)[nH]2	C12H15N3O2S	265.33	Cytoskeletal Signaling	Microtubule Associated inhibitor	microtubule	Albendazole is used as a drug indicated for the treatment of a variety of worm infestations.	Uckermann O, et al. J Pharmacol Exp Ther,2005, 315(3), 1036-1045.
Bexarotene	114.502	41.3264	2.77067	LGD1069;Targretin;Ro 26-4455	153559-49-0	Cc1cc2c(cc1C(=C)c1ccc(cc1)C(=O)O)C(CCC2(C)C)(C)C	C24H28O2	348.49	Metabolism	Retinoid Receptor inhibitor	RXR	Bexarotene is a retinoid analogue that is used to treat the skin manifestations of cutaneous T cell lymphoma (CTCL).	Zhang C, et al. Clin Cancer Res, 2002, 8(5), 1234-1240.
Flubendazole	21.3348	8.06596	2.64504	Flumoxanal;NSC 313680;Flumoxane;Fluvermal	31430-15-6	COC(=O)Nc1nc2c([nH]1)cc(cc2)C(=O)c1ccc(F)cc1	C16H12FN3O3	313.29	Cytoskeletal Signaling	Microtubule Associated inhibitor	microtubule	Flubendazole is available OTC in Europe that is an anthelmintic using to treat worm infection in humans.	Hou ZJ, et al. Oncotarget. 2015 Jan 21;6(8):6326-40.
Pacritinib	53.4989	20.819	2.56972	SB1518	937272-79-2	C(CN1CCCC1)Oc1ccc2Nc3nccc(n3)-c3cccc(COC\C=C\COCc1c2)c3	C28H32N4O3	472.58	Angiogenesis; Tyrosine Kinase/Adaptors; Chromatin/Epigenetic; Tyrosine Kinase/Adaptors; JAK/STAT signaling; Stem Cells	FLT inhibitor; JAK inhibitor; Tyrosine Kinases inhibitor	FLT3; FLT3 (D835Y); JAK2; JAK2 (V617F); Tyk2; JAK3	Pacritinib (SB1518) is an effective and specific inhibitor of JAK2 and FLT3 (IC50: 23/22 nM, in cell-free assays).	Hart S, et al. Leukemia, 2011, 25(11), 1751-1759.
MK-2206 dihydrochloride	51.4466	20.4137	2.5202	MK-2206 2HCl	1032350-13-2	Cl.Cl.NC1(CCC1)c1ccc(cc1)-c1nc2ccn3c(n[nH]c3=O)c2cc1-c1ccccc1	C25H23Cl2N5O	480.39	Cytoskeletal Signaling; PI3K/Akt/mTOR signaling	Akt	Akt1; Akt2; Akt3	MK-2206 is a highly specific inhibitor of Akt1/2/3 (IC50: 8/12/65 nM in cell-free assays) and no effect on the activities of 250 other protein kinases.	Yan L. MK-2206: a potent oral allosteric AKT inhibitor. AACR Annual Meeting 2009: Abstract Number: DDT01-1.
PI3K-IN-2	49.2366	19.6029	2.5117	Bimiralisib;PQR309;5-(4,6-dimorpholino-1,3,5-triazin-2-yl)-4-(trifluoromethyl)pyridin-2-amine	1225037-39-7	C1COCCN1c1nc(c2cnc(cc2C(F)(F)F)N)nc(n1)N1CCOCC1	C17H20F3N7O2	411.38	Others;PI3K/Akt/mTOR signaling	Others inhibitor;S6 Kinase inhibitor;PI3K;mTOR	pPKB; pS6;PI3Kα;PI3Kβ;mTOR;PI3Kγ;PI3Kδ	PI3K-IN-2 is an orally bioavailable pan inhibitor of PI3K and inhibitor of the mTOR, with potential antineoplastic activity. PI3K-IN-2 inhibits the PI3K kinase isoforms alpha, beta, gamma and delta and, to a lesser extent, mTOR kinase, which may result in tumor cell apoptosis and growth inhibition in cells overexpressing PI3K/mTOR. Activation of the PI3K/mTOR pathway promotes cell growth, surviva…	Beaufils F, et al. 5-(4,6-Dimorpholino-1,3,5-triazin-2-yl)-4-(trifluoromethyl)pyridin-2-amine (PQR309), a Potent, Brain-Penetrant, Orally Bioavailable, Pan-Class I PI3K/mTOR Inhibitor as Clinical Candidate in Oncology. J Med Chem. 2017 Sep 14;60(17):7524-7538.
GDC0084	47.8862	20.1556	2.37583	GDC 0084;GDC-0084;RG7666	1382979-44-3	c1c(cnc(n1)N)c1nc2c(c(n1)N1CCOCC1)nc1n2CCOC1(C)C	C18H22N8O2	382.19	PI3K/Akt/mTOR signaling	mTOR inhibitor; PI3K inhibitor	mTOR; PI3Kα; PI3Kβ; PI3Kγ; PI3Kδ	GDC-0084 (RG7666) is a PI3K inhibitor with potential antineoplastic activity. GDC-0084 specifically inhibits PI3K in the PI3K/AKT kinase (or protein kinase B) signaling pathway, thereby inhibiting the activation of the PI3K signaling pathway. This may result in the inhibition of both cell growth and survival in susceptible tumor cell populations.	Heffron TP, et al. ACS Med Chem Lett. 2016, 7(4):351-6.
Ridaforolimus	59.4774	25.1944	2.36073	MK-8669;AP23573;Deforolimus	572924-54-0	O=C(C(N1[C@@](C(O[C@@]([C@H](C)C[C@H]2C[C@@H](OC)[C@H](OP(C)(C)=O)CC2)([H])CC([C@H](C)/C=C(C)/[C@@H](O)[C@H](C([C@H](C)C[C@H](C)/C=C/C=C/C=C(C)/[C@@H](OC)C3)=O)OC)=O)=O)([H])CCCC1)=O)[C@]4(O)O[C@@]3([H])CC[C@H]4C	C53H84NO14P	990.21	PI3K/Akt/mTOR signaling	mTOR	mTOR	Ridaforolimus is a small molecule and non-prodrug analogue of the lipophilic macrolide antibiotic rapamycin with potential antitumor activity. Ridaforolimus binds to and inhibits the mammalian target of rapamycin (mTOR), which may result in cell cycle arrest and, consequently, the inhibition of tumor cell growth and proliferation. Upregulated in some tumors, mTOR is a serine/threonine kinase invo…	Rivera VM, et al. Mol Cancer Ther, 2011, 10(6), 1059-1071.
Afatinib Dimaleate	53.1532	22.7846	2.33285	Afatinib;BIBW2992;BIBW 2992MA2;Afatinib (BIBW2992) Dimaleate	850140-73-7	c12cc(c(cc1c(ncn2)Nc1cc(c(cc1)F)Cl)NC(=O)/C=C/CN(C)C)O[C@H]1CCOC1.C(=C\C(=O)O)\C(=O)O.C(=C\C(=O)O)\C(=O)O	C32H33ClFN5O11	718.08	Angiogenesis; JAK/STAT signaling; Tyrosine Kinase/Adaptors	EGFR inhibitor; HER inhibitor	EGFR (L858R); EGFR (L858R/T790M); EGFR (wt); HER2	Afatinib is an orally bioavailable anilino-quinazoline derivative and inhibitor of the receptor tyrosine kinase (RTK) epidermal growth factor receptor (ErbB; EGFR) family, with antineoplastic activity.	D Li, et al. Oncogene. 2008, 27(34):4702-4711.
LY3023414	24.4971	10.5161	2.32949	GTPL8918	1386874-06-1	O=c1n(c2c(c3cc(c4cc(C(O)(C)C)cnc4)ccc3nc2)n1C[C@H](C)OC)C	C23H26N4O3	406.48	DNA Damage/DNA Repair; PI3K/Akt/mTOR signaling	DNA-PK inhibitor; mTOR inhibitor; PI3K inhibitor	DNA-PK; mTOR kinase; class I PI3K isoforms	LY3023414 is an oral ATP competitive inhibitor of the class I PI3K isoforms, DNA-PK, and mTOR. LY3023414 has been used in trials studying the treatment of Neoplasm, Solid Tumor, COLON CANCER, BREAST CANCER, and Advanced Cancer, among others.	Smith MC, et al. Mol Cancer Ther. 2016, [Epub ahead of print]
Idelalisib	89.6559	38.9154	2.30387	GS-1101;CAL-101	870281-82-6	CC[C@H](Nc1ncnc2nc[nH]c12)c1nc2cccc(F)c2c(=O)n1-c1ccccc1	C22H18FN7O	415.42	PI3K/Akt/mTOR signaling	PI3K	p110γ; p110δ	Idelalisib is a small molecule inhibitor of the PI3K catalytic subunit p110δ (IC50: 2.5 nM). The selectivity for p110δ is 40- to 300-fold than p110α/β/γ.	Lannutti BJ, et al. CAL-101, a p110delta selective phosphatidylinositol-3-kinase inhibitor for the treatment of B-cell malignancies, inhibits PI3K signaling and cellular viability. Blood. 2011 Jan 13;117(2):591-4.
Octenidine Dihydrochloride	62.8466	28.1328	2.23393	N/A	70775-75-6	[Cl-].[Cl-].CCCCCCCCNc1cc[n+](CCCCCCCCCC[n+]2ccc(NCCCCCCCC)cc2)cc1	C36H64Cl2N4	623.82	Microbiology&Virology	Antibiotic	Antibiotic	Octenidine is an antibiosis.	Sedlock DM, et al. Microbicidal activity of octenidine hydrochloride, a new alkanediylbis[pyridine] germicidal agent. Antimicrob Agents Chemother. 1985 Dec;28(6):786-90.
Cabazitaxel	19.7248	9.08985	2.16998	RPR-116258A;taxoid XRP6258;XRP6258;TXD 258	183133-96-2	O([C@]12[C@@H]3[C@@]([C@@H](OC)C[C@H]1OC2)(C(=O)[C@H](OC)C1=C([C@@H](OC(=O)[C@H](O)[C@@H](NC(=O)OC(C)(C)C)c2ccccc2)C[C@@](O)([C@H]3OC(=O)c2ccccc2)C1(C)C)C)C)C(=O)C	C45H57NO14	835.93	Cytoskeletal Signaling	Microtubule Associated inhibitor	microtubule	Cabazitaxel is a taxane and antineoplastic agent which is currently used in the therapy of castration-resistant metastatic prostate cancer after failure of docetaxel.	EMEA/H/C/002018, 2011.
Everolimus	54.6465	25.2465	2.16452	SDZ-RAD;RAD001	159351-69-6	CO[C@@H]1C[C@H](C[C@@H](C)[C@@H]2CC(=O)[C@H](C)\C=C(C)\[C@@H](O)[C@@H](OC)C(=O)[C@H](C)C[C@H](C)\C=C\C=C\C=C(C)\[C@H](C[C@@H]3CC[C@@H](C)[C@@](O)(O3)C(=O)C(=O)N3CCCC[C@H]3C(=O)O2)OC)CC[C@H]1OCCO	C53H83NO14	958.22	PI3K/Akt/mTOR signaling	mTOR	mTOR (FKBP12)	Everolimus is a potent mTOR inhibitor that binds to FKBP-12. It is used alone or in combination with calcineurin inhibitors.	Sedrani R, et al. Chemical modification of rapamycin: the discovery of SDZ RAD. Transplant Proc. 1998 Aug;30(5):2192-4.
Napabucasin	95.7417	44.4523	2.15381	BBI608	83280-65-3	CC(=O)c1cc2c(o1)C(=O)c1ccccc1C2=O	C14H8O4	240.21	JAK/STAT signaling; Stem Cells	STAT inhibitor	STAT3	Napabucasin is an orally available Stat3 and Y cell stemness inhibitor.	Li Y, et al. Proc Natl Acad Sci U S A. 2015, 112(6), 1839-1844.
Fedratinib	42.8075	19.9567	2.14502	SAR 302503;TG-101348	936091-26-8	Cc1cnc(Nc2ccc(OCCN3CCCC3)cc2)nc1Nc1cccc(c1)S(=O)(=O)NC(C)(C)C	C27H36N6O3S	524.68	Angiogenesis; Apoptosis; Chromatin/Epigenetic; Tyrosine Kinase/Adaptors; JAK/STAT signaling; Stem Cells	JAK; c-RET; FLT	JAK2; JAK2 (V617F); RET; FLT3	Fedratinib (TG101348) is an ATP-competitive inhibitor of JAK2 (IC50: 3 nM) with significantly less potent activity against JAK3.	Wernig G, et al. Efficacy of TG101348, a selective JAK2 inhibitor, in treatment of a murine model of JAK2V617F-induced polycythemia vera. Cancer Cell. 2008 Apr;13(4):311-20.
Copanlisib	40.5637	19.3131	2.10032	BAY 80-6946	1032568-63-0	COc1c(OCCCN2CCOCC2)ccc2C3=NCCN3C(NC(=O)c3cnc(N)nc3)=Nc12	C23H28N8O4	480.52	PI3K/Akt/mTOR signaling	PI3K inhibitor	PI3Kα; PI3Kβ; PI3Kγ; PI3Kδ	Copanlisib is a phosphoinositide 3-kinase (PI3K) inhibitor with potential antineoplastic activity. Copanlisib inhibits the activation of the PI3K signaling pathway, which may result in inhibition of tumor cell growth and survival in susceptible tumor cell populations. Activation of the PI3K signaling pathway is frequently associated with tumorigenesis and dysregulated PI3K signaling may contribut…	Liu N, et al. Mol Cancer Ther. 2013, 12(11), 2319-2330.
Temsirolimus	50.5838	24.5954	2.05663	CCI-779;NSC 683864	162635-04-3	CO[C@@H]1C[C@H](C[C@@H](C)[C@@H]2CC(=O)[C@H](C)\C=C(C)\[C@@H](O)[C@@H](OC)C(=O)[C@H](C)C[C@H](C)\C=C/C=C/C=C(C)/[C@H](C[C@@H]3CC[C@@H](C)[C@@](O)(O3)C(=O)C(=O)N3CCCC[C@H]3C(=O)O2)OC)CC[C@H]1OC(=O)C(C)(CO)CO	C56H87NO16	1030.29	PI3K/Akt/mTOR signaling	mTOR	mTOR	Temsirolimus is a specific mTOR inhibitor ( IC50: 1.76 μM), used in the treatment of advanced renal cell cancer.	Shor B, et al. A new pharmacologic action of CCI-779 involves FKBP12-independent inhibition of mTOR kinase activity and profound repression of global protein synthesis. Cancer Res. 2008 Apr 15;68(8):2934-43.
Picropodophyllotoxin	26.1418	12.7129	2.05632	Picropodophyllin;AXL 1717	17434-18-3	COc1cc(cc(OC)c1OC)[C@H]1[C@H]2[C@H](COC2=O)[C@@H](O)c2cc3OCOc3cc12	C22H22O8	414.41	Tyrosine Kinase/Adaptors	IGF-1R	IGF-1R	Picropodophyllin is a cyclolignan alkaloid found in the mayapple plant family (Podophyllum peltatum), and a small molecule inhibitor of the insulin-like growth factor 1 receptor (IGF1R) with potential antineoplastic activity. Picropodophyllin specifically inhibits the activity and downregulates the cellular expression of IGF1R without interfering with activities of other growth factor receptors, …	Rui-Hong F , Hai-Yan Y , Zhi-Qing M A , et al. Study on 6 insecticidal podophyllotoxin compounds from the berries of Sabina vulgaris Ant[J]. Journal of Northwest A & F University, 2007, 35(9):117-122.
Parthenolide	106.199	51.7766	2.05111	(-)-Parthenolide	20554-84-1	C\C1=C/CC[C@@]2(C)O[C@H]2[C@H]2OC(=O)C(=C)[C@@H]2CC1	C15H20O3	248.32	NF-Κb	NF-κB inhibitor;HDAC	NF-κB	(-)-Parthenolide, an inhibitor of the Nuclear Factor-κB Pathway, also promotes the ubiquitination of MDM2 and activates p53 cellular functions.	Nakshatri, H., Appaiah, H., Anjanappa, M., Gilley, D., Tanaka, H., & Badve, S. et al. (2015). NF-κB-dependent and -independent epigenetic modulation using the novel anti-cancer agent DMAPT. Cell Death & Disease, 6(1), e1608-e1608. doi: 10.1038/cddis.2014.569
AZD8186	99.2662	49.0082	2.0255	N/A	1627494-13-6	C[C@@H](Nc1cc(F)cc(F)c1)c1cc(cc2c1oc(cc2=O)N1CCOCC1)C(=O)N(C)C	C24H25F2N3O4	457.47	PI3K/Akt/mTOR signaling	PI3K inhibitor	PI3Kα; PI3Kβ; PI3Kγ; PI3Kδ	AZD8186 is an effective and specific PI3Kβ/δ inhibitor (IC50: 4/12 nM).	Barlaam B, et al. J Med Chem. 2015, 58(2), 943-962.
Refametinib	39.8586	19.9802	1.9949	RDEA119;BAY 869766;BAY 86-97661	923032-37-5	Fc1cc(OC)c(NS(=O)(=O)C2(CC2)C[C@H](O)CO)c(Nc2ccc(I)cc2F)c1F	C19H20F3IN2O5S	572.34	MAPK	MEK inhibitor	MEK1; MEK2	Refametinib (RDEA119, Bay 86-9766) is an effective, ATP non-competitive and specific inhibitor of MEK1/2 (IC50: 19/47 nM).	Iverson C, et al, Cancer Res, 2009, 69(17), 6839-6847.
Abemaciclib	58.6439	29.5128	1.98707	LY2835219;CDK4/6 dual inhibitor	1231929-97-7	CC(n1c2cc(c3nc(Nc4ncc(CN5CCN(CC)CC5)cc4)ncc3F)cc(F)c2nc1C)C	C27H32F2N8	506.59	Cell Cycle/Checkpoint	CDK inhibitor	CDK4; CDK6	LY2835219 is an effective and specific CDK4/6 inhibitor (IC50: 2/10 nM).	Ku B M , Yi S Y , Koh J , et al. The CDK4/6 inhibitor LY2835219 has potent activity in combination with mTOR inhibitor in head and neck squamous cell carcinoma[J]. Oncotarget, 2016, 7(12):14803-14813.
Afatinib	57.1079	28.7787	1.98438	BIBW2992	439081-18-2	CN(C)C\C=C\C(=O)Nc1cc2c(Nc3ccc(F)c(Cl)c3)ncnc2cc1O[C@H]1CCOC1	C24H25ClFN5O3	485.94	Angiogenesis; JAK/STAT signaling; Tyrosine Kinase/Adaptors	EGFR; HER	EGFR (L858R); EGFR (L858R/T790M); EGFR (wt); HER2; HER4	Afatinib (BIBW 2992) is an irreversible EGFR family inhibitor with IC50s of 0.5/0.4/10/14/1 nM for EGFRwt, EGFR (L858R), EGFR (L858R/T790M), HER2, and HER4, respectively.	Li D, et al. BIBW2992, an irreversible EGFR/HER2 inhibitor highly effective in preclinical lung cancer models. Oncogene. 2008 Aug 7;27(34):4702-11.
Leniolisib	96.6389	50.2369	1.92366	CDZ173	1354690-24-6	CCC(=O)N1CC[C@@H](C1)Nc1ncnc2CCN(Cc12)c1cnc(OC)c(c1)C(F)(F)F	C21H25F3N6O2	450.46	PI3K/Akt/mTOR signaling;DNA Damage/DNA Repair	PI3K;DNA-PK	PI3Kδ;DNA-PK	Leniolisib (CDZ173) is a potent and selective PI3Kδ inhibitor (IC50: 11 nM).	Hoegenauer K, et al. Discovery of CDZ173 (Leniolisib), Representing a Structurally Novel Class of PI3K Delta-Selective Inhibitors. ACS Med Chem Lett. 2017 Aug 25;8(9):975-980.
Acalisib	75.7416	39.3757	1.92356	CAL-120;GS-9820	870281-34-8	C[C@H](Nc1ncnc2nc[nH]c12)c1nc2ccc(F)cc2c(=O)n1-c1ccccc1	C21H16FN7O	401.4	PI3K/Akt/mTOR signaling	PI3K inhibitor	PI3Kδ	Acalisib (GS-9820) is a potent and selective inhibitor of PI3Kδ.	Shugg RP, et al. J Biol Chem. 2013 Dec 6;288(49):35346-57.
Sunitinib Malate	40.8988	21.2723	1.92263	SU 11248 (Malate);SU 11248;Sutent;Sunitinib	341031-54-7	O[C@@H](CC(O)=O)C(O)=O.CCN(CC)CCNC(=O)c1c(C)[nH]c(\C=C2/C(=O)Nc3ccc(F)cc23)c1C	C26H33FN4O7	532.56	Angiogenesis; Tyrosine Kinase/Adaptors	c-Kit; FLT; PDGFR; VEGFR	Kit; FLT3; PDGFRβ; VEGFR2	Sunitinib is an indolinone-based tyrosine kinase inhibitor. It blocks the tyrosine kinase activities of VEGFR2, PDGFRβ (IC50: 80/2 nM), and c-kit.	Sun L, et al. Discovery of 5-[5-fluoro-2-oxo-1,2- dihydroindol-(3Z)-ylidenemethyl]-2,4- dimethyl-1H-pyrrole-3-carboxylic acid (2-diethylaminoethyl)amide, a novel tyrosine kinase inhibitor targeting vascular endothelial and platelet-derived growth factor receptor tyrosine kinase. J Med Chem. 2003 Mar 27;46(7):1116-9.
Dacomitinib	106.895	56.2111	1.90166	PF-299804;PF-00299804;PF299	1110813-31-4	O=C(Nc1cc2c(Nc3ccc(F)c(Cl)c3)ncnc2cc1OC)/C=C/CN1CCCCC1	C24H25ClFN5O2	469.94	Angiogenesis; JAK/STAT signaling; Tyrosine Kinase/Adaptors	EGFR inhibitor	EGFR; HER2/ErbB2; HER2/ErbB2	Dacomitinib(PF299804; PF-00299804) is a highly selective, orally bioavailable small-molecule inhibitor of the HER family of tyrosine kinases with IC50 of 6, 45.7 and 73.7 nM for EGFR, ERBB2, and ERBB4, respectively.	Engelman JA, et al, Cancer Res, 2007, 67(24), 11924-11932.
AMG319	107.046	56.5076	1.89437	N/A	1608125-21-8	C[C@H](Nc1ncnc2nc[nH]c12)c1cc2ccc(F)cc2nc1-c1ccccn1	C21H16FN7	385.4	PI3K/Akt/mTOR signaling	PI3K inhibitor	PI3Kα; PI3Kβ; PI3Kγ; PI3Kδ	AMG319 is a potent and selective PI3Kδ inhibitor with IC50 of 18 nM, >47-fold selectivity over other PI3Ks. Phase 2.	Cushing TD, et al. J Med Chem. 2015, 58(1), 480-511.
Docetaxel	19.7124	10.7129	1.84007	RP-56976;NSC 628503	114977-28-5	CC(=O)O[C@@]12CO[C@@H]1C[C@H](O)[C@]1(C)[C@@H]2[C@H](OC(=O)c2ccccc2)[C@]2(O)C[C@H](OC(=O)[C@H](O)[C@@H](NC(=O)OC(C)(C)C)c3ccccc3)C(C)=C([C@@H](O)C1=O)C2(C)C	C43H53NO14	807.88	Cytoskeletal Signaling	Microtubule Associated	microtubule	Docetaxel is a microtubule inhibitor that inhibits microtubule disassembly (IC50: 0.2 μM).	Riou JF, et al. Effects of Taxotere on murine and human tumor cell lines. Biochem Biophys Res Commun. 1992 Aug 31;187(1):164-70.
Paliperidone	18.3914	10.1578	1.81056	9-hydroxyrisperidone	144598-75-4	Cc1c(CCN2CCC(CC2)c2noc3c2ccc(F)c3)c(=O)n2CCCC(O)c2n1	C23H27FN4O3	426.48	GPCR/G Protein; Immunology/Inflammation; Neuroscience	5-HT Receptor antagonist; Adrenergic Receptor antagonist; Dopamine Receptor antagonist; Histamine Receptor antagonist	5-HT; β-adrenergic receptor; Dopamine; H1 receptor	Paliperidone(Invega) is used as an atypical antipsychotic. It applies to the acute and maintenance treatment of schizophrenia. Chemically, paliperidone is the primary active metabolite of the older atypical antipsychotic risperidone.	Zhu HJ, et al. Neuropsychopharmacology, 2007, 32(4), 757-764.
Onalespib	18.4349	10.443	1.76529	AT13387;Onalespib (AT13387)	912999-49-6	CC(C)c1c(O)cc(O)c(c1)C(=O)N1Cc2c(C1)cc(CN1CCN(C)CC1)cc2	C24H31N3O3	409.53	Cytoskeletal Signaling	HSP	HSP90	Onalespib is a synthetic, orally bioavailable, small-molecule inhibitor of heat shock protein 90 (Hsp90) with potential antineoplastic activity. Onalespib selectively binds to Hsp90, thereby inhibiting its chaperone function and promoting the degradation of oncogenic signaling proteins involved in tumor cell proliferation and survival. Hsp90, a chaperone protein upregulated in a variety of tumor …	Lyons J, et al.Poser A217.
GZD 824	26.5352	15.1298	1.75384	N/A	1257628-77-5	CN1CCN(Cc2c(cc(NC(=O)c3cc(C#Cc4cc5c([nH]nc5)nc4)c(C)cc3)cc2)C(F)(F)F)CC1	C29H27F3N6O	532.57	Angiogenesis; Cytoskeletal Signaling	Bcr-Abl inhibitor	Abl (E254K)	GZD824 is an orally bioavailable Bcr-Abl inhibitor for Bcr-Abl(WT, IC50: 0.34 nM) and Bcr-Abl(T315I, IC50: 0.68 nM).	Ren X, et al. J Med Chem. 2013, 56(3), 879-894.
Seletalisib	95.8971	54.9212	1.74608	UCB5857	1362850-20-1	FC(F)(F)[C@](NC1=C2C(C=CC=N2)=NC=N1)C3=CC4=CC=CC(Cl)=C4N=C3C5=CC=C[N+]([O-])=C5	C23H13ClF3N6O	482.85	PI3K/Akt/mTOR signaling	PI3K	PI3Kδ	Seletalisib (UCB5857) is a potent and specific PI3Kδ inhibitor (IC50: 12 nM).	Allen RA, et al. Seletalisib: Characterization of a Novel, Potent, and Selective Inhibitor of PI3Kδ. J Pharmacol Exp Ther. 2017 Apr 25. pii: jpet.116.237347.
GZD824 Dimesylate	46.3456	26.8843	1.72389	HQP1351	1421783-64-3	CS(=O)(=O)O.CS(=O)(=O)O.CN1CCN(Cc2c(cc(NC(=O)c3cc(C#Cc4cc5c([nH]nc5)nc4)c(C)cc3)cc2)C(F)(F)F)CC1	C29H27F3N6O·2CH4O3S	724.77	Angiogenesis; Cytoskeletal Signaling	Bcr-Abl inhibitor	Abl; Abl (E255K); Abl (H396P); Abl (M351T); Abl (Q252H)	GZD824 Dimesylate is a novel orally bioavailable Bcr-Abl inhibitor for Bcr-Abl(WT) and Bcr-Abl(T315I).	Ren X, et al. J Med Chem. 2013, 56(3), 879-894.
ARQ 531	70.0124	40.7096	1.7198	N/A	2095393-15-8	O=C(C1=CC=C(OC2=CC=CC=C2)C=C1Cl)C3=CNC4=NC=NC(N[C@H]5CO[C@H](CO)CC5)=C43	C25H23ClN4O4	478.93	Angiogenesis; Tyrosine Kinase/Adaptors	BTK	WT-BTK;C481S-BTK	ARQ-531 is a potent and orally active BTK inhibitor with potential antineoplastic activity, with IC50s of 0.85 nM and 0.39 nM for WT-BTK and C481S-BTK, respectively.	S Eathiraj, et al. Targeting Ibrutinib-Resistant BTK-C481S Mutation with ARQ 531, a Reversible Non-Covalent Inhibitor of BTK. Clinical Lymphoma Myeloma & Leukemia, 2016, 16: S47-S48.
Palbociclib hydrochloride	39.2634	22.85	1.71831	PD 0332991 hydrochloride;Palbociclib (PD-0332991) HCl	827022-32-2	Cl.CC(=O)c1c(C)c2cnc(Nc3ccc(cn3)N3CCNCC3)nc2n(C2CCCC2)c1=O	C24H29N7O2·HCl	483.99	Cell Cycle/Checkpoint	CDK	CDK4/CyclinD1; CDK4/CyclinD3; CDK6/CyclinD2	Palbociclib (PD-0332991) is a selective inhibitor of CDK4/6 (IC50s: 11/16 nM). It exhibits no inhibition against a panel of 36 additional protein kinases.	Fry DW, et al. Specific inhibition of cyclin-dependent kinase 4/6 by PD 0332991 and associated antitumor activity in human tumor xenografts. Mol Cancer Ther. 2004 Nov;3(11):1427-38.
Alpelisib	95.7503	56.0015	1.70978	BYL-719	1217486-61-7	Cc1nc(NC(=O)N2CCC[C@H]2C(N)=O)sc1-c1ccnc(c1)C(C)(C)C(F)(F)F	C19H22F3N5O2S	441.47	PI3K/Akt/mTOR signaling	PI3K	PI3Kα	Alpelisib is an orally bioavailable PI3Kα inhibitor (IC50: 5 nM in a cell-free assay) with potential antineoplastic activity and minimal effect on PI3Kβ/γ/δ.	Fritsch C, et al. Characterization of the novel and specific PI3Kα inhibitor NVP-BYL719 and development of the patient stratification strategy for clinical trials. Mol Cancer Ther. 2014 May;13(5):1117-29.
Epirubicin hydrochloride	1.99999	1.17007	1.70929	4'-Epidoxorubicin hydrochloride;Epirubicin HCl;4'-epidoxorubicin HCl;Pharmorubicin	56390-09-1	Cl.COc1cccc2c1C(=O)c1c(c(O)c3C[C@](O)(C[C@H](O[C@H]4C[C@H](N)[C@@H](O)[C@H](C)O4)c3c1O)C(=O)CO)C2=O	C27H30ClNO11	579.98	DNA Damage/DNA Repair	Topoisomerase inhibitor	Topo	Epirubicin hydrochloride is an antineoplastic agent which can inhibit Topoisomerase.	Cersosimo RJ, et al. J Clin Oncol, 1986, 4(3), 425-439.
ORY1001	110.022	64.7708	1.69864	ORY 1001;ORY-1001;ORY-1001 (RG-6016) 2HCl;RG-6016	1431326-61-2	NC1CCC(N[C@@H]2C[C@H]2c2ccccc2)CC1.Cl.Cl	C15H22N2·2HCl	303.27	Chromatin/Epigenetic	Histone Demethylase inhibitor	LSD1/KDM1A	ORY-1001 (RG-6016) is an orally active and selective lysine-specific demethylase LSD1/KDM1A inhibitor, with high selectivity against related FAD dependent aminoxidases with IC50 of <20 nM.	Maes T, et al. J Clin Oncol. 2013, 31, suppl; abstr. e13543.
Selinexor	29.6038	17.7159	1.67103	KPT-330	1393477-72-9	c1cnc(cn1)NNC(=O)/C=C\n1cnc(n1)c1cc(cc(c1)C(F)(F)F)C(F)(F)F	C17H11F6N7O	443.31	Membrane Transporter/Ion Channel	CRM1 inhibitor	CRM1	Selinexor is an orally available, small molecule inhibitor of CRM1 (chromosome region maintenance 1 protein, exportin 1 or XPO1), with potential antineoplastic activity.	Etchin J, et al. Br J Haematol. 2013, 161(1), 117-127.
Docetaxel trihydrate	17.8004	10.7102	1.66201	RP-56976 (Trihydrate);RP56976 (NSC 628503) Trihydrate	148408-66-6	O.O.O.CC(=O)O[C@@]12CO[C@@H]1C[C@H](O)[C@]1(C)[C@@H]2[C@H](OC(=O)c2ccccc2)[C@]2(O)C[C@H](OC(=O)[C@H](O)[C@@H](NC(=O)OC(C)(C)C)c3ccccc3)C(C)=C([C@@H](O)C1=O)C2(C)C	C43H59NO17	861.95	Apoptosis	BCL antagonist; Microtubule Associated inhibitor	Bcl-2; Tubulin β-1 chain	Docetaxel is an antineoplastic agent that has a unique mechanism of action as an inhibitor of cellular mitosis and that currently plays a central role in the therapy of many solid tumor including breast and lung cancer. Therapy with docetaxel has been associated with a low rate of serum enzyme elevations and rarely to instances of acute hepatic necrosis generally due to severe hypersensitivity re…	Buey RM. Chem Biol, 2004, 11(2), 225-236.
Sevelamer HCl	24.263	14.7114	1.64926	Sevelamer hydrochloride	152751-57-0	C=CCN.C1C(O1)CCl.Cl	(C3H7N·C3H5ClO·HCl)x	186.08	Metabolic Enzyme/Protease	FXR	FXR	Sevelamer HCl is a phosphate binding drug used to treat hyperphosphatemia via binding to dietary phosphate and prevents its absorption.	Cozzolino M, et al. Kidney Int, 2003, 64(5), 1653-1661.
Ixabepilone	12.7742	7.84198	1.62895	BMS 247550;BMS 247550-1;Azaepothilone B;Ixempra	219989-84-1	C[C@H]1CCC[C@@]2([C@@H](O2)C[C@H](NC(=O)C[C@@H](C(C(=O)[C@@H]([C@H]1O)C)(C)C)O)/C(=C/C3=CSC(=N3)C)/C)C	C27H42N2O5S	506.7	Cytoskeletal Signaling	Microtubule Associated inhibitor	microtubule(tubulin stabilising)	Ixabepilone is an orally bioavailable microtubule inhibitor. It binds to tubulin and promotes tubulin polymerization and microtubule stabilization, thereby arresting cells in the G2-M phase of the cell cycle and inducing tumor cell apoptosis.	Lee FY, et al. Clin Cancer Res. 2001, 7(5):1429-1437.
PF-04929113 Mesylate	8.57908	5.29289	1.62087	PF-04929113 (Mesylate);SNX-5422 Mesylate	1173111-67-5	CC1(CC2=C(C(=O)C1)C(=NN2C3=CC(=C(C=C3)C(=O)N)NC4CCC(CC4)OC(=O)CN)C(F)(F)F)C.CS(=O)(=O)O	C26H34F3N5O7S	617.63	Cytoskeletal Signaling;JAK/STAT signaling;Tyrosine Kinase/Adaptors;Angiogenesis	HSP inhibitor;HER inhibitor;	HSP90;HER2	PF-04929113 Mesylate, a prodrug of SNX-2112, is an orally available Hsp90 inhibitor (Kd: 41 nM) and also induces Her-2 degradation (IC50: 37 nM).	Huang KH, et al. Discovery of novel 2-aminobenzamide inhibitors of heat shock protein 90 as potent, selective and orally active antitumor agents. J Med Chem. 2009 Jul 23;52(14):4288-305
Tenalisib	124.965	77.1904	1.61891	RP6530	1639417-53-0	O=C1C(C2=CC=CC(F)=C2)=C([C@@H](NC3=C4NC=NC4=NC=N3)CC)OC5=CC=CC=C15	C23H18FN5O2	415.42	PI3K/Akt/mTOR signaling	PI3K	PI3Kδ;PI3Kγ	Tenalisib (RP6530) is a potent and selective inhibitor of PI3Kδ and PI3Kγ(IC50 values of 25 and 33 nM, respectively.)	1. Vakkalanka S, et al. RP6530, a dual PI3K δ/γ inhibitor, potentiates ruxolitinib activity in the JAK2-V617F mutant erythroleukemia cell lines. [abstract]. In: Proceedings of the 106th Annual Meeting of the American Association for Cancer Research; 2015 Apr 18-22; Philadelphia, PA. Philadelphia (PA): AACR; Cancer Res 2015;75(15 Suppl):Abstract nr 2704. doi:10.1158/1538-7445.AM2015-2704
Uprosertib	53.3288	33.0205	1.61502	GSK2141795;GSK795	1047634-65-0	Cn1c(c(cn1)Cl)c1c(oc(c1)C(=O)N[C@@H](Cc1cc(c(cc1)F)F)CN)Cl	C18H16Cl2F2N4O2	429.25	Cytoskeletal Signaling; PI3K/Akt/mTOR signaling	Akt inhibitor	Akt1; Akt2; Akt3	Uprosertib (GSK2141795) is a selective, ATP-competitive, and orally bioavailable Akt inhibitor with IC50 of 180 nM, 328 nM, and 38 nM for Akt 1, 2 and 3, respectively. Phase 2.	Pachl F, et al. J Proteome Res. 2013, 12(8), 3792-3800.
Harringtonine	8.36156	5.1811	1.61386	N/A	26833-85-2	CC(C)(CC[C@@](CC(=O)OC)(C(=O)O[C@H]1[C@H]2C3=CC4=C(C=C3CCN5[C@@]2(CCC5)C=C1OC)OCO4)O)O	C28H37NO9	531.59	Others	Others	Others	Harringtonine, a natural Cephalotaxus alkaloid, inhibits protein synthesis.	Fresno M, et al. Inhibition of translation in eukaryotic systems by harringtonine. Eur J Biochem. 1977 Jan;72(2):323-30.
Vinorelbine Tartrate	15.8274	9.89669	1.59926	Nor-5'-anhydrovinblastine ditartrate;KW-2307;Vinorelbine ditartrate;Navelbine tartrate	125317-39-7	O[C@H]([C@@H](O)C(O)=O)C(O)=O.O[C@H]([C@@H](O)C(O)=O)C(O)=O.CCC1=C[C@@H]2CN(C1)Cc1c([nH]c3ccccc13)[C@@](C2)(C(=O)OC)c1cc2c(cc1OC)N(C)[C@@H]1[C@]22CCN3CC=C[C@](CC)([C@@H]23)[C@@H](OC(C)=O)[C@]1(O)C(=O)OC	C45H54N4O8·2C4H6O6	1079.11	Cytoskeletal Signaling	Microtubule Associated inhibitor	Tubulin	Vinorelbine Tartrate, a semi-synthetic vinca alkaloid, interacts with tubulin resulting in mitosis inhibition.	Fellous A, et al. Semin Oncol. 1989, 16(2 Suppl 4), 9-14.
4SC202	23.3642	14.9328	1.56462	4SC 202;4SC-202;4SC-202 (free base);Domatinostat	910462-43-0	Cn1cc(cn1)-c1ccc(cc1)S(=O)(=O)n1ccc(\C=C\C(=O)Nc2ccccc2N)c1	C23H21N5O3S	447.51	Chromatin/Epigenetic; DNA Damage/DNA Repair; NF-Κb	HDAC inhibitor	HDAC1; HDAC11; HDAC2; HDAC3; HDAC5	4SC-202 is a selective class I HDAC inhibitor with IC50 of 1.20 μM, 1.12 μM, and 0.57 μM for HDAC1, HDAC2, and HDAC3, respectively. Also displays inhibitory activity against Lysine specific demethylase 1 (LSD1). Phase 1.	Henning SW, et al. 22nd EORTC-NCI-AACR symposium. 2010. Abstract # 178.
AZD6738	35.3283	22.5828	1.56439	Ceralasertib	1352226-88-0	n1c(nc(cc1N1CCOC[C@H]1C)C1([S@@](=O)(=N)C)CC1)c1c2c(ncc1)[nH]cc2	C20H24N6O2S	412.51	DNA Damage/DNA Repair; PI3K/Akt/mTOR signaling	ATM/ATR inhibitor	ATR	AZD6738 is an orally active, and selective ATR kinase inhibitor with IC50 of 1 nM.	Vendetti FP, et al. Oncotarget. 2015. doi: 10.18632/oncotarget.6247.
INK 128	17.5389	11.228	1.56206	MLN0128;Sapanisertib;TAK-228	1224844-38-5	CC(C)n1nc(c2c1ncnc2N)c1cc2c(oc(N)n2)cc1	C15H15N7O	309.33	PI3K/Akt/mTOR signaling	mTOR inhibitor; PI3K inhibitor	mTOR; mTOR; PI3Kα; PI3Kγ; PI3Kδ	INK 128 is an orally bioavailable inhibitor of raptor-mTOR (TOR complex 1 or TORC1) and rictor-mTOR (TOR complex 2 or TORC2) with potential antineoplastic activity.	Liu A, et al. Drug Discovery Today: Therapeutic Strategies. 2009, 6(2), 47-55.
Mebendazole	22.1747	14.2088	1.56064	Vermox;Telmin;Pantelmin;Mebenvet	31431-39-7	C(=O)(Nc1nc2c([nH]1)ccc(c2)C(=O)c1ccccc1)OC	C16H13N3O3	295.3	Cytoskeletal Signaling	Microtubule Associated inhibitor	Tubulin α-1A chain; Tubulin β-4B chain	Mebendazole is a hedgehog inhibitor, used as an antihelminthic.	Liu C, et al. Parasitol Res. 2015, 114(6):2213-22.
Ozagrel	96.5357	63.3572	1.52367	OKY-046;Domenan	82571-53-7	c1c(ccc(c1)/C=C/C(=O)O)Cn1cncc1	C13H12N2O2	228.25	Proteases/Proteasome	Thrombin inhibitor	Thromboxane A2 synthetase	Ozagrel is a selective thromboxane A(2) (TXA(2)) synthetase inhibitor with IC50 of 11 nM for rabbit platelet, used for the improvement of postoperative cerebrovascular contraction and accompanying cerebral ischaemia.	Ishitsuka Y, et al. J Pharmacol Sci, 2009, 111(2), 211-215.
Vincristine sulfate	8.7214	5.76408	1.51306	22-Oxovincaleukoblastine sulfate;Leurocristine sulfate;Leurocristine	2068-78-2	OS(O)(=O)=O.CC[C@]1(O)C[C@H]2C[N@@](C1)CCc1c([nH]c3ccccc13)[C@@](C2)(C(=O)OC)c1cc2c(cc1OC)N(C=O)[C@@H]1[C@]22CCN3CC=C[C@](CC)([C@@H]23)[C@@H](OC(C)=O)[C@]1(O)C(=O)OC	C46H58N4O14S	923.04	Cytoskeletal Signaling	Microtubule Associated	microtubule	Vincristine binds irreversibly to microtubules (Ki: 85 nM) and spindle proteins in S phase of the cell cycle and interferes with the formation of the mitotic spindle.	Jordan, M.A., et al. Comparison of the effects of vinblastine, vincristine, vindesine, and vinepidine on microtubule dynamics and cell proliferation in vitro. Cancer Res, 1985. 45(6): p. 2741-7.
ENMD2076	54.8184	36.236	1.51282	ENMD 2076;ENMD-2076	934353-76-1	Cc1cc(n[nH]1)Nc1nc(nc(c1)N1CCN(CC1)C)/C=C/c1ccccc1	C21H25N7	375.47	Cell Cycle/Checkpoint;Angiogenesis;Apoptosis;Chromatin/Epigenetic;Tyrosine Kinase/Adaptors	Aurora Kinase inhibitor;c-RET inhibitor;FLT inhibitor;Src inhibitor;VEGFR inhibitor	Aurora A; RET; FLT3; Src; VEGFR3/FLT4;Src	ENMD-2076, a multi-targeted kinase inhibitor, has specific activity against Aurora A, Flt3, KDR/VEGFR2, Flt4/VEGFR3, FGFR1, FGFR2, Src, PDGFRα.	Fletcher GC, et al, Mol Cancer Ther, 2011, 10(1), 126-137.
Teniposide	13.9653	9.3031	1.50114	VM26;NSC 122819	29767-20-2	O1COc2c1cc1[C@H]([C@@H]3[C@@H]([C@@H](c1c2)c1cc(c(c(c1)OC)O)OC)C(=O)OC3)O[C@H]1[C@@H]([C@H]([C@@H]2O[C@@H](OC[C@H]2O1)c1cccs1)O)O	C32H32O13S	656.66	DNA Damage/DNA Repair	Topoisomerase inhibitor	Topo II	Teniposide, a semisynthetic derivative of podophyllotoxin with antitumor activity, inhibits DNA synthesis by forming a complex with topoisomerase II and DNA.	de Lucio B, et al. Y Sci. 2005 Nov;96(11):774-83.
Tanshinone IIA	70.8261	47.3427	1.49603	Dan Shen ketone;Tanshinone B	568-72-9	Cc1coc-2c1C(=O)C(=O)c1c-2ccc2c1CCCC2(C)C	C19H18O3	294.35	Angiogenesis; Tyrosine Kinase/Adaptors	VEGFR antagonist	VEGFR2	Tanshinone IIA(Tanshinone B) is the diterpene quinone in Danshen, which is utilized in the treatment of cardiovascular and inflammatory.	Fu J, et al. Eur J Pharmacol, 2007, 568(1-3), 213-221.
Ponatinib	32.1822	21.7356	1.48062	AP24534	943319-70-8	CN1CCN(Cc2ccc(NC(=O)c3ccc(C)c(c3)C#Cc3cnc4cccnn34)cc2C(F)(F)F)CC1	C29H27F3N6O	532.56	Angiogenesis; Tyrosine Kinase/Adaptors; Cytoskeletal Signaling	Bcr-Abl; c-Kit; FGFR; PDGFR; Src; VEGFR	Abl; c-Kit; FGFR1; PDGFRα; c-Src; VEGFR2	Ponatinib is an orally available, multitargeted kinase inhibitor (IC50s: 0.37/1.1/1.5/2.2/5.4 nM for Abl, PDGFRα, VEGFR2, FGFR1, and Src, respectively).	O'Hare T, et al. AP24534, a pan-BCR-ABL inhibitor for chronic myeloid leukemia, potently inhibits the T315I mutant and overcomes mutation-based resistance. Cancer Cell, 2009, 16(5), 401-412.
Telotristat ethyl	115.641	78.4983	1.47317	LX1606	1033805-22-9	CCOC(=O)[C@@H](N)Cc1ccc(cc1)-c1cc(O[C@H](c2ccc(Cl)cc2-n2ccc(C)n2)C(F)(F)F)nc(N)n1	C27H26ClF3N6O3	574.98	Metabolism	Hydroxylase	tryptophan hydroxylase	Telotristat ethyl is a orally-delivered inhibitor of tryptophan hydroxylase that reduces serotonin production.	Tamas Oravecz, et al. LX1606 (aka LX1032), a Novel Inhibitor of Serotonin Synthesis, Alleviates Development of Inflammatory Bowel Disease in a Preclinical Model.
Dacarbazine	136.505	93.332	1.46257	Imidazole Carboxamide;DTIC-Dome	4342-03-4	CN(C)N=Nc1nc[nH]c1C(N)=O	C6H10N6O	182.18	DNA Damage/DNA Repair	DNA/RNA Synthesis inhibitor	DNA polymerase beta	Dacarbazine is an antineoplastic agent. It has significant activity against melanomas.	Serrone L, et al. J Exp Clin Cancer Res. 2000, 19(1):21-34.
Neratinib	88.1924	60.3295	1.46185	HKI-272	698387-09-6	CCOc1cc2ncc(C#N)c(Nc3ccc(OCc4ccccn4)c(Cl)c3)c2cc1NC(=O)\C=C\CN(C)C	C30H29ClN6O3	557.04	Angiogenesis; JAK/STAT signaling; Tyrosine Kinase/Adaptors	EGFR; HER	EGFR; HER2	Neratinib (HKI-272) is an orally available, irreversible tyrosine kinase inhibitor for HER2 and EGFR (IC50: 59/92 nM), respectively.	Rabindran SK, et al. Antitumor activity of HKI-272, an orally active, irreversible inhibitor of the HER-2 tyrosine kinase. Cancer Res, 2004, 64(11), 3958-3965.
Ciclopirox	24.3401	16.7515	1.45301	HOE296b	29342-05-0	Cc1cc(=O)n(O)c(c1)C1CCCCC1	C12H17NO2	207.27	Membrane transporter/Ion channel	ATPase inhibitor	Na+/K+-ATPase	Ciclopirox exerts its action by binding to and chelating trivalent cations, such as Fe3+ and Al3+, thereby inhibiting the availability of essential co-factors for enzymes. Ciclopirox is a synthetic, broad-spectrum antifungal agent with additional antibacterial and anti-inflammatory activities. This may lead to a loss of activity of enzymes that are essential for cellular metabolism, the organizat…	Linden T, et al. FASEB J,2003, 17(6), 761-763.
Cabozantinib	95.9567	66.0655	1.45245	BMS-907351;XL184	849217-68-1	COc1cc2nccc(Oc3ccc(NC(=O)C4(CC4)C(=O)Nc4ccc(F)cc4)cc3)c2cc1OC	C28H24FN3O5	501.5	Angiogenesis;Tyrosine Kinase/Adaptors;Apoptosis	c-Kit;c-Met/HGFR;TAM Receptor;VEGFR;c-RET;FLT	c-Kit; c-Met; VEGFR2/KDR; FLT4; Axl;RET;FLT3	Cabozantinib (XL184) is a potent pan-tyrosine kinases inhibitor that inhibits VEGFR2, c-Met, Kit, Axl, and Flt3 (IC50s: 0.035, 1.3, 4.6, 7 and 11.3 nM).	Yakes FM, et al. Cabozantinib (XL184), a novel MET and VEGFR2 inhibitor, simultaneously suppresses metastasis, angiogenesis, and tumor growth. Mol Cancer Ther, 2011, 10(12), 2298-2308.
Hypericin	135.419	93.4673	1.44884	Hypericine;Cyclosan	548-04-9	CC1=CC(=C2C3=C1C4=C5C(=C(C=C4C)O)C(=O)C6=C(C=C(C7=C6C5=C3C8=C7C(=CC(=C8C2=O)O)O)O)O)O	C30H16O8	504.45	Microbiology&Virology;Tyrosine Kinase/Adaptors	antibacterial;antiviral;Tyrosine Kinases	antibacterial;antiviral;tyrosine kinases	1. Hypericin has antineoplastic activity. 2. Hypericin has antibiotic and antiviral activities. 3. Hypericin has antidepressive activity through inhibiting monoamine oxidase enzyme. 4. Hypericin inhibits RANKL-mediated osteoclastogenesis via affecting ERK signalling in vitro and suppresses wear particle-induced osteolysis in vivo.	Agostinis P , Vantieghem A , Merlevede W , et al. Hypericin in cancer treatment: more light on the way[J]. International Journal of Biochemistry and Cell Biology, 2002, 34(3):0-241.
Capivasertib	60.2875	41.9985	1.43547	AZD5363	1143532-39-1	NC1(CCN(CC1)c1ncnc2[nH]ccc12)C(=O)N[C@@H](CCO)c1ccc(Cl)cc1	C21H25ClN6O2	428.92	Cytoskeletal Signaling; PI3K/Akt/mTOR signaling	Akt; PKA; mTOR	Akt1; Akt2; Akt3; PKA; mTOR (p70S6K)	Capivasertib (AZD5363) is a new-type orally available inhibitor of the serine/threonine protein kinase AKT (IC50s: 3/7/7 nM for Akt1/2/3).	Davies BR, et al. Preclinical pharmacology of AZD5363, an inhibitor of AKT: pharmacodynamics, antitumor activity, and correlation of monotherapy activity with genetic background. Mol Cancer Ther. 2012 Apr;11(4):873-87.
Spiramycin	108.941	76.0905	1.43173	Rovamycin;Formacidine;Espiramicin;Provamycin;Sequamycin	8025-81-8	CO[C@H]1[C@H](O)CC(=O)O[C@H](C)C\C=C\C=C\[C@H](O[C@H]2CC[C@@H]([C@@H](C)O2)N(C)C)[C@H](C)C[C@H](CC=O)[C@@H]1O[C@@H]1O[C@H](C)[C@@H](O[C@H]2C[C@@](C)(O)[C@@H](O)[C@H](C)O2)[C@@H]([C@H]1O)N(C)C	C43H74N2O14	843.07	Microbiology&Virology	Antibiotic	Antibiotic	Spiramycin is a macrolide antibiotic produced by Streptomyces ambofaciens. The drug is effective against gram-positive aerobic pathogens, N. gonorrhoeae, and staphylococci. It is used to treat infections caused by bacteria and Toxoplasma gondii.	Poulsen SM, et al. J Mol Biol, 2000, 304(3), 471-481.
Lubiprostone	84.6457	59.3696	1.42574	SPI-0211;RU-0211	136790-76-6	CCCCC(F)(F)[C@@]1(O)CC[C@H]2[C@@H](CC(=O)[C@@H]2CCCCCCC(O)=O)O1	C20H32F2O5	390.46	Others	Others	ClC-2 chloride channels	Lubiprostone, an activator of ClC-2 chloride channels, is used in the therapy of idiopathic chronic constipation.	Bijvelds MJ, et al. Gastroenterology, 2009, 137(3), 976-1985.
Tacrolimus	112.2	78.7007	1.42566	FK506;FR900506;Fujimycin	104987-11-3	CO[C@@H]1C[C@@H](CC[C@H]1O)\C=C(/C)[C@H]1OC(=O)[C@@H]2CCCCN2C(=O)C(=O)[C@]2(O)O[C@@H]([C@H](C[C@H]2C)OC)[C@H](C[C@@H](C)C\C(C)=C\[C@@H](CC=C)C(=O)C[C@H](O)[C@H]1C)OC	C44H69NO12	804.02	PI3K/Akt/mTOR signaling	mTOR	FKBP-12	Tacrolimus can bind FKBP12 to form a high-affinity complex (Ki: 0.2 nM) which inhibits the activity of the calcium/calmodulin-dependent protein phosphatase.	Dumont FJ. FK506, an immunosuppressant targeting calcineurin function. Curr Med Chem. 2000 Jul;7(7):731-48.
Zotarolimus	32.5329	22.84	1.42438	A 179578;ABT-578	221877-54-9	[H][C@@]12CCCCN1C(=O)C(=O)[C@]1(O)O[C@@H](CC[C@H]1C)C[C@H](OC)\C(C)=C\C=C\C=C\[C@@H](C)C[C@@H](C)C(=O)[C@H](OC)[C@H](O)\C(C)=C\[C@@H](C)C(=O)C[C@H](OC2=O)[C@H](C)C[C@@H]1CC[C@@H]([C@@H](C1)OC)N1C=NN=N1	C52H79N5O12	966.21	PI3K/Akt/mTOR signaling	mTOR	FKBP-12	Zotarolimus, an analogue of rapamycin, inhibits FKBP-12 (IC50= 2.8 nM).	Garcia-Touchard A, et al. Eur Heart J, 2006, 27(8), 988-1993.
IPI-549	52.6845	37.2	1.41625	N/A	1693758-51-8	C[C@H](NC(=O)c1c(N)nn2cccnc12)c1cc2cccc(C#Cc3cnn(C)c3)c2c(=O)n1-c1ccccc1	C30H24N8O2	528.56	PI3K/Akt/mTOR signaling	PI3K	PI3Kα/PI3Kβ/PI3Kγ	IPI-549 is an inhibitor of PI3Kγ (IC50 = 16, 3,200, 3,500, and >8,400 nM for PI3Kγ, PI3Kα, PI3Kβ, and PI3Kδ, respectively)	De Vera AA1, Gupta P.et al.Immuno-oncology agent IPI-549 is a modulator of P-glycoprotein (P-gp, MDR1, ABCB1)-mediated multidrug resistance (MDR) in cancer: In vitro and in vivo.Cancer Lett. 2019 Feb 1;442:91-103
Cabozantinib Malate	82.2459	58.4453	1.40723	Cabozantinib;Cabozantinib S-malate;XL184	1140909-48-3	O[C@@H](CC(O)=O)C(O)=O.COc1cc2nccc(Oc3ccc(NC(=O)C4(CC4)C(=O)Nc4ccc(F)cc4)cc3)c2cc1OC	C32H30FN3O10	635.59	Angiogenesis; Tyrosine Kinase/Adaptors	c-Kit; c-Met/HGFR; TAM Receptor; VEGFR	Kit; c-Met; AXL; VEGFR2/KDR; VEGFR3/FLT4	Cabozantinib S-malate is the s-malate salt form of cabozantinib, an orally bioavailable, small molecule receptor tyrosine kinase (RTK) inhibitor with potential antineoplastic activity.	You WK, et al. Cancer Res, 2011, 71(14), 4758-4768.
(-)-Huperzine A	89.8422	64.7527	1.38747	Huperzine A;HupA	102518-79-6	CC=C1[C@@H]2Cc3[nH]c(=O)ccc3[C@@]1(N)CC(C)=C2	C15H18N2O	242.32	Neuroscience	AChR inhibitor	AChE (G4 form)	Huperzine A, an active Lycopodium alkaloid extracted from the traditional Chinese herb, is a potent, selective and reversible acetylcholinesterase (AChE) inhibitor and has been widely used in China for the treatment of Alzheimer's disease (AD).	Zhao Q, et al. Eur J Pharmacol, 2002, 455(2-3), 101-107.
Ganetespib	4.67515	3.39884	1.37551	STA-9090	888216-25-9	CC(C)c1cc(-c2n[nH]c(=O)n2-c2ccc3n(C)ccc3c2)c(O)cc1O	C20H20N4O3	364.4	Cytoskeletal Signaling; Metabolism	HSP inhibitor	HSP90	Ganetespib is a synthetic small-molecule inhibitor of heat shock protein 90 (Hsp90) with potential antineoplastic activity.	McCleese Jk, et al. Int J Cancer. 2009, 125(12), 2792-2801.
PI3K/HDAC Inhibitor	5.41456	3.94131	1.3738	CUDC 907;CUDC-907;Fimepinostat	1339928-25-4	c1nc(ncc1C(=O)NO)N(C)Cc1cc2c(s1)c(nc(n2)c1ccc(nc1)OC)N1CCOCC1	C23H24N8O4S	508.55	Chromatin/Epigenetic; DNA Damage/DNA Repair; NF-Κb	PI3K;HDAC inhibitor	HDAC1; HDAC10; HDAC11; HDAC2; HDAC3	CUDC-907 is an orally bioavailable inhibitor of both phosphoinositide 3-kinase (PI3K) class I and pan-histone deacetylase (HDAC) enzymes, with potential antineoplastic activity. Upon oral administration, CUDC-907 inhibits the activity of both PI3K class I isoforms and HDAC, thereby preventing the activation of the PI3K-AKT-mTOR signal transduction pathway that is often overactivated in many cance…	Bao R,et al. 2012, AACR Poster # 3744.
GSK2636771	118.632	86.5081	1.37134	GSK 2636771;GSK-2636771	1372540-25-4	c1(nc2c(n1Cc1c(c(ccc1)C(F)(F)F)C)cc(cc2C(=O)O)N1CCOCC1)C	C22H22F3N3O3	433.42	PI3K/Akt/mTOR signaling	PI3K inhibitor	PI3Kβ	GSK2636771, an effective, specific, orally bioavailable, PI3Kβ inhibitor, has been used in cancer, lymphoma, solid neoplasm, recurrent solid neoplasm, and advanced malignant neoplasm.	Macauley D, et al. Drugs Fut, 2012, 37(6), 451.
Tedizolid Phosphate	87.938	64.744	1.35824	TR-701FA;Torezolid phosphate	856867-55-5	CN1N=NC(=N1)C1=NC=C(C=C1)C1=CC=C(C=C1F)N1C[C@H](COP(O)(O)=O)OC1=O	C17H16FN6O6P	450.32	Others	Others	Others	Tedizolid is an oxazolidinone-class antibiotic. Tedizolid phosphate is a phosphate ester prodrug of the active compound tedizolid.	Choi S, et al. Antimicrob Agents Chemother. 2012, 56(9):4713-7.
Buparlisib	71.3478	52.6146	1.35604	BKM120;NVP-BKM120	944396-07-0	Nc1cc(c(cn1)-c1cc(nc(n1)N1CCOCC1)N1CCOCC1)C(F)(F)F	C18H21F3N6O2	410.39	PI3K/Akt/mTOR signaling	PI3K	p110α; p110β; p110γ; p110δ; Vps34	Buparlisib is an orally bioavailable specific oral inhibitor of the pan-class I PI3K (IC50s: 52/166/116/nM for p110α, p110β, and p110δ).	Burger MT, et al. Identification of NVP-BKM120 as a Potent, Selective, Orally Bioavailable Class I PI3 Kinase Inhibitor for Treating Cancer. ACS Med Chem Lett. 2011 Aug 26;2(10):774-9.
Vinblastine sulfate	11.3983	8.42951	1.35219	Vincaleukoblastine sulfate salt;NSC49842	143-67-9	OS(O)(=O)=O.CC[C@]1(O)C[C@H]2C[N@](C1)CCc1c([nH]c3ccccc13)[C@@](C2)(C(=O)OC)c1cc2c(cc1OC)N(C)[C@@H]1[C@]22CCN3CC=C[C@](CC)([C@@H]23)[C@@H](OC(C)=O)[C@]1(O)C(=O)OC	C46H58N4O9·H2SO4	909.06	Neuroscience	AChR inhibitor	nAChR	Vinblastine sulfate can inhibit the formation of microtubule, it also inhibits nAChR(IC50=8.9 uM).	McKay DB, et al. Proc Soc Exp Biol Med. 1993, 203(3):372-376.
Artemether	70.5399	52.2856	1.34913	Dihydroartemisinin methyl ether;SM224;Dihydroqinghaosu methyl ether;CGP 56696	71963-77-4	CO[C@H]1O[C@@H]2O[C@@]3(C)CC[C@H]4[C@H](C)CC[C@@H]([C@H]1C)[C@@]24OO3	C16H26O5	298.38	Microbiology&Virology	Antibiotic	Antibiotic	Artemether is an antimalarial agent used to treat acute uncomplicated malaria.	Ma Y, et al. Antimicrob Agents ChemOthers. 2014 Oct;58(10):5658-65.
Bumetanide	90.7967	67.4805	1.34552	PF 1593;Ro 10-6338	28395-03-1	CCCCNc1cc(cc(c1Oc1ccccc1)S(N)(=O)=O)C(O)=O	C17H20N2O5S	364.41	Membrane transporter/Ion channel	Na-K-Cl cotransporter inhibitor	Na-K-Cl cotransporter	Bumetanide is a potent sulfamoylanthranilic acid derivative belonging to the class of loop diuretics. In the brain, bumetanide may prevent seizures in neonates by blocking the bumetanide-sensitive sodium-potassium-chloride cotransporter (NKCC1), thereby inhibiting chloride uptake thus, decreasing the internal chloride concentration in neurons and may block the excitatory effect of GABA in neonate…	Thakker RV. Adv Nephrol Necker Hosp. 1999;29:289-98.
Osimertinib mesylate	88.8097	66.1851	1.34184	Mereletinib mesylate;AZD-9291 mesylate	1421373-66-1	CS(O)(=O)=O.COc1cc(N(C)CCN(C)C)c(NC(=O)C=C)cc1Nc1nccc(n1)-c1cn(C)c2ccccc12	C29H37N7O5S	595.71	Angiogenesis; JAK/STAT signaling; Tyrosine Kinase/Adaptors	EGFR	EGFR (L858R); EGFR (L858R/T790M)	Osimertinib (AZD-9291) is an irreversible and mutant selective EGFR inhibitor (IC50s: 12/1 nM for EGFR(L858R) and EGFR(L858R/T790M)).	Cross DA, et al. AZD9291, an irreversible EGFR TKI, overcomes T790M-mediated resistance to EGFR inhibitors in lung cancer. Cancer Discov. 2014 Sep;4(9):1046-61.
Dienestrol	40.3927	30.2746	1.33421	Restrol;Dienoestrol;Dehydrostilbestrol;Cycladiene	84-17-3	C\C=C(\C(=C\C)\c1ccc(O)cc1)/c1ccc(O)cc1	C18H18O2	266.34	Endocrinology/Hormones	Estrogen/progestogen Receptor agonist	ER	Dienestrol is a synthetic and nonsteroidal estrogen, which is an estrogen receptor agonist. Estrogens can increase a normal clear discharge from the vagina and make the vulva and urethra healthy.	Juriansz RL, et al. Y Res. 1988 Jan 1;48(1):14-8.
Carfilzomib	11.4045	8.56257	1.3319	PR-171	868540-17-4	O1[C@@](C(=O)[C@@H](NC(=O)[C@@H](NC(=O)[C@@H](NC(=O)[C@@H](NC(=O)CN2CCOCC2)CCc2ccccc2)CC(C)C)Cc2ccccc2)CC(C)C)(C1)C	C40H57N5O7	719.91	Proteases/Proteasome; Ubiquitination	Proteasome inhibitor	Proteasome	Carfilzomib is an irreversible proteasome inhibitor and antineoplastic agent that is used in treatment of refractory multiple myeloma.	Kuhn DJ, et al. Blood. 2007, 110(9), 3281-3290.
Navarixin	109.165	82.1101	1.32949	SCH 527123;MK-7123	473727-83-2	CC[C@@H](Nc1c(Nc2cccc(C(=O)N(C)C)c2O)c(=O)c1=O)c1ccc(C)o1	C21H23N3O5	397.42	Autophagy	CXCR	CXCR1;CXCR2	Navarixin(SCH527123) is a novel, selective CXC chemokine receptor 2(CXCR2) antagonist that inhibits neutrophil activation and modulates neutrophil trafficking in animal models, characteristics that may be beneficial in the treatment of conditions with unbalanced pulmonary neutrophilia.	Gonsiorek W , Fan X , Hesk D , et al. Pharmacological Characterization of Sch527123, a Potent Allosteric CXCR1/CXCR2 Antagonist[J]. Journal of Pharmacology and Experimental Therapeutics, 2007, 322(2):477-485.
Clarithromycin	119.74	90.4908	1.32323	A-56268	81103-11-9	[C@H]1([C@H](C(=O)O[C@@H]([C@]([C@@H]([C@H](C(=O)[C@@H](C[C@]([C@@H]([C@H]1C)O[C@H]1[C@@H]([C@H](C[C@H](O1)C)N(C)C)O)(OC)C)C)C)O)(O)C)CC)C)O[C@H]1C[C@]([C@H]([C@@H](O1)C)O)(OC)C	C38H69NO13	747.95	Immunology/Inflammation; Microbiology&Virology	MRP inhibitor; ribosome inhibitor	MRP1; 50S ribosome	Clarithromycin is a Macrolide Antimicrobial. The mechanism of action of clarithromycin is as a Cytochrome P450 3A4 Inhibitor, and Cytochrome P450 3A Inhibitor, and P-Glycoprotein Inhibitor. The chemical classification of clarithromycin is Macrolides.	Kikuchi T, et al. J Antimicrob Chemother, 2002, 49(5), 745-755.
JOSAMYCIN	89.0018	67.3839	1.32082	EN-141	16846-24-5	CO[C@H]1[C@@H](CC(=O)O[C@H](C)C\C=C\C=C\[C@H](O)[C@H](C)C[C@H](CC=O)[C@@H]1O[C@@H]1O[C@H](C)[C@@H](O[C@H]2C[C@@](C)(O)[C@@H](OC(=O)CC(C)C)[C@H](C)O2)[C@@H]([C@H]1O)N(C)C)OC(C)=O	C42H69NO15	827.99	Microbiology&virology	Antibacterial	Bacterial	JOSAMYCIN is a macrolide antibiotic exhibiting antimicrobial activity. The dissociation constant Kd from ribosome for Josamycin is 5.5 nM.	Eun-Young C , So-Hui C , Jin-Yi H , et al. Josamycin suppresses, Prevotella intermedia, lipopolysaccharide-induced production of nitric oxide and interleukin-1β in murine macrophages[J]. Biomedicine & Pharmacotherapy, 2018, 105:498-505.
Paroxetine hydrochloride	105.02	79.5461	1.32024	BRL29060A;BRL29060 hydrochloride;Paroxetine HCl;FG-7051	78246-49-8	Cl.Fc1ccc(cc1)[C@@H]1CCNC[C@H]1COc1ccc2OCOc2c1	C19H21CIFNO3	365.83	GPCR/G Protein; Neuroscience	5-HT Receptor antagonist; AChR inhibitor; GRK inhibitor	5-HT; AChR; GRK2	Paroxetine hydrochloride is a serotonin uptake inhibitor that is effective in the treatment of depression.	Le Poul E, et al. Naunyn Schmiedebergs Arch Pharmacol, 1995, 352(2), 141-148.
Stearic acid	147.925	112.209	1.3183	Octadecanoic acid;Isostearic acid;Cetylacetic acid	57-11-4	CCCCCCCCCCCCCCCCCC(=O)O	C18H36O2	284.48	Proteases/Proteasome	Tyrosinase	Tyrosine Phosphatase 1B	1. Stearic Acid can reduce metastatic tumor burden. 2. Stearic Acid leads to dramatically reduced visceral fat likely by causing the apoptosis of preadipocytes. 3. Stearic Acid and its derivatives have been used as gelators in food and pharmaceutical gel formulations. 4. Stearic Acid is a potent phosphatase 1B inhibitor, possibly causing an enhancement in the insulin receptor signaling to stimula…	Ming-Che S , Xiangmin Z , Siegal G P , et al. Dietary Stearic Acid Leads to a Reduction of Visceral Adipose Tissue in Athymic Nude Mice[J]. PLoS ONE, 2014, 9(9):e104083-.
Dantrolene	95.8942	72.7731	1.31771	N/A	7261-97-4	[O-][N+](=O)c1ccc(cc1)-c1ccc(C=NN2CC(=O)NC2=O)o1	C14H10N4O5	314.25	Others	Others	Ryanodine receptor	Dantrolene is a postsynaptic muscle relaxant by inhibiting Ca2+ ions release from sarcoplasmic reticulum stores by antagonizing ryanodine receptors.	Diszhazi G , Magyar Z E , Motyan J A , et al. Dantrolene Requires Mg2+ and ATP To Inhibit the Ryanodine Receptor[J]. Molecular Pharmacology, 2019, 96(3):mol.119.116475.
Colchicine	12.5221	9.50682	1.31717	Colchineos;Colchisol;Colcin	64-86-8	COc1cc2CC[C@H](NC(C)=O)c3cc(=O)c(OC)ccc3-c2c(OC)c1OC	C22H25NO6	399.44	Cytoskeletal Signaling	Microtubule Associated	microtubule	Colchicine is a tubulin inhibitor (IC50: 3 nM) and blocks polymerization of microtubules by binding to tubulin.	Bonfoco E, et al. Colchicine induces apoptosis in cerebellar granule cells. Exp Cell Res. 1995 May;218(1):189-200.
ASTX660	114.52	87.0166	1.31607	N/A	1799328-86-1	C[C@@H]1CN(CC(=O)N2CC(C)(C)c3nc(CO)c(Cc4ccc(F)cc4)cc23)[C@@H](CN2CCOC[C@H]2C)CN1	C30H42FN5O3	539.68	Apoptosis	IAP	cIAP; XIAP	ASTX660 is an orally bioavailable dual antagonist of cIAP and XIAP.	Tomoko Smyth, et al. Abstract 1287: The dual IAP antagonist, ASTX660, increases the anti-tumor activity of paclitaxel in preclinical models of triple-negative breast cancer in vivo. Cancer Res 2016;76(14 Suppl).
Navitoclax	95.9817	73.276	1.30987	ABT-263	923564-51-6	CC1(C)CCC(=C(CN2CCN(CC2)c2ccc(cc2)C(=O)NS(=O)(=O)c2ccc(N[C@H](CCN3CCOCC3)CSc3ccccc3)c(c2)S(=O)(=O)C(F)(F)F)C1)c1ccc(Cl)cc1	C47H55ClF3N5O6S3	974.61	Apoptosis	BCL	Bcl-2; Bcl-w; Bcl-xL	Navitoclax (ABT-263) is a potent, orally bioavailable Bcl-2 family protein inhibitor that avidly binds Bcl-2, Bcl-xL, and Bcl-W (Ki < 1 nM for all three proteins).	Tse C, et al. ABT-263: a potent and orally bioavailable Bcl-2 family inhibitor. Cancer Res. 2008 May 1;68(9):3421-8.
Ramelteon	114.774	87.7626	1.30778	TAK-375	196597-26-9	c1cc2c([C@@H](CC2)CCNC(=O)CC)c2c1OCC2	C16H21NO2	259.35	Proteases/Proteasome	MT receptor agonist	MT receptor (chicken); MT1 receptor; MT2 receptor	Ramelteon is a Melatonin Receptor Agonist. The mechanism of action of ramelteon is as a Melatonin Receptor Agonist.	Kato K, et al. Neuropharmacology, 2005, 48(2), 301-310.
EPZ6438	124.426	95.2848	1.30583	E-7438;Tazemetostat	1403254-99-8	CCN(C1CCOCC1)c1cc(cc(C(=O)NCc2c(C)cc(C)[nH]c2=O)c1C)-c1ccc(CN2CCOCC2)cc1	C34H44N4O4	572.74	Chromatin/Epigenetic	Histone Methyltransferase inhibitor	EZH2; EZH2	Tazemetostat is an orally available, small molecule selective and S-adenosyl methionine (SAM) competitive inhibitor of histone methyltransferase EZH2, with potential antineoplastic activity. Upon oral administration, Tazemetostat selectively inhibits the activity of both wild-type and mutated forms of EZH2. Inhibition of EZH2 specifically prevents the methylation of histone H3 lysine 27 (H3K27).	Knutson SK, et al. Proc Natl Acad Sci U S A. 2013, 110(19), 7922-7927.
Ouabain octahydrate	8.35505	6.41575	1.30227	G-Strophanthin;Acocantherine	11018-89-6	O.O.O.O.O.O.O.O.C[C@@H]1O[C@@H](O[C@H]2C[C@@H](O)[C@]3(CO)[C@H]4[C@H](O)C[C@]5(C)[C@H](CC[C@]5(O)[C@@H]4CC[C@]3(O)C2)C2=CC(=O)OC2)[C@H](O)[C@H](O)[C@H]1O	C29H44O12·8H2O	728.77	Membrane transporter/Ion channel	ATPase inhibitor	Na+/K+-ATPase	A cardiac glycoside that inhibits Na(+)/K(+) ATPase. It regulates transcription of MDR (increase, Pgp) and MRP (increase MRP1 and decrease CFTR, cyctic fibrosis transport receptor or cAMP-activated Cl- channel) genes, also alters localization of MRP1.	Kobayashi M, et al. The cardiac glycoside ouabain activates NLRP3 inflammasomes and promotes cardiac inflammation and dysfunction. PLoS One. 2017 May 11;12(5):e0176676.
Retapamulin	87.509	67.303	1.30022	SB-275833	224452-66-8	C[C@@H]1CC[C@@]23CCC(=O)[C@H]2[C@]1(C)[C@@H](C[C@@](C)(C=C)[C@@H](O)[C@@H]3C)OC(=O)CS[C@H]1C[C@@H]2CC[C@H](C1)N2C	C30H47NO4S	517.76	Microbiology&Virology	ribosome inhibitor	ribosome	Retapamulin, a Pleuromutilin Antibacterial, binds to both E. coli and S. aureus ribosomes with similar potencies (Kd: 3 nM).	Yan K, et al. Antimicrob Agents Chemother, 2006, 50(11), 3875-3881.
Lincomycin hydrochloride	113.125	87.0446	1.29962	U10149A;Lincomycin HCl;NSC 70731	859-18-7	Cl.CCC[C@@H]1C[C@H](N(C)C1)C(=O)N[C@H]([C@@H](C)O)[C@H]1O[C@H](SC)[C@H](O)[C@@H](O)[C@H]1O	C18H34N2O6S·HCl	443	Microbiology&Virology	ribosome inhibitor	50S ribosome	Lincomycin Hydrochloride Anhydrous is the anhydrous hydrochloride salt form of lincomycin, a lincosamide antibiotic originally identified in actinomycete Streptomyces lincolnensis with activity against gram-positive cocci and anaerobic bacteria.	Odom OW, Hardesty B. J Biol Chem. 1992 Sep 25;267(27):19117-22.
Canertinib	103.077	79.4746	1.29698	PD-183805;CI-1033	267243-28-7	C=CC(=O)Nc1c(cc2c(c1)c(ncn2)Nc1cc(c(cc1)F)Cl)OCCCN1CCOCC1	C24H25ClFN5O3	485.94	Angiogenesis; JAK/STAT signaling; Tyrosine Kinase/Adaptors	EGFR inhibitor	EGFR; HER2/ErbB2	Canertinib is a pan-erbB tyrosine kinase inhibitor which work against esophageal squamous cell carcinoma in vitro and in vivo. Canertinib treatment significantly affects tumour metabolism, proliferation and hypoxia as determined by PET.	Smaill JB et al. J Med Chem. 2000; 43(7): 1380-1397.
Elesclomol	8.46748	6.53251	1.2962	STA-4783	488832-69-5	c1ccccc1C(=S)N(C)NC(=O)CC(=O)NN(C)C(=S)c1ccccc1	C19H20N4O2S2	400.5	Cytoskeletal Signaling; Metabolism	HSP activator	HSP70	Elesclomol (STA-4783) is an effective oxidative stress inducer that elicits pro-apoptosis of tumor cells.	Kirshner JR, et al. Mol Cancer Ther, 2008, 7(8), 2319-2327.
Cantharidin	83.165	64.6628	1.28613	N/A	56-25-7	C[C@@]12[C@H]3CC[C@@H]([C@@]1(C(=O)OC2=O)C)O3	C10H12O4	196.2	Others	Others	Others	Cantharidin, a natural toxin isolated from beetles in the families Meloidae and Oedemeridae, has been reported to be toxic to some pests, including the diamondback moth.	Alzoubi K, et al. Toxins (Basel). 2015 Jul 28;7(8):2822-34.
Azithromycin dihydrate	112.314	87.3545	1.28573	Azithromycin hydrate;CP-62993 dihydrate	117772-70-0	N1([C@@H]([C@H]([C@@]([C@H](OC(=O)[C@@H]([C@H]([C@@H]([C@H]([C@@](C[C@H](C1)C)(O)C)O[C@H]1[C@@H]([C@H](C[C@H](O1)C)N(C)C)O)C)O[C@H]1C[C@]([C@H]([C@@H](O1)C)O)(OC)C)C)CC)(O)C)O)C)C.O.O	C38H72N2O12·2H2O	785.03	Microbiology&Virology	Antibacterial; ribosome	23S rRNA; 50S ribosome	Azithromycin dihydrate is a semi-synthetic macrolide antibiotic structurally related to ERYTHROMYCIN. It has been used in the treatment of Mycobacterium avium intracellulare infections, toxoplasmosis, and cryptosporidiosis.	Peters DH, et al. Drugs, 1992, 44(5), 750-799.
Medroxyprogesterone Acetate	119.257	92.8019	1.28507	Medroxyprogesterone (acetate);Medroxyprogesterone 17-acetate;Farlutin;NSC-26386;Metigestrona;Provera	71-58-9	[C@@H]1(C[C@@H]2[C@H](CC[C@]3([C@H]2CC[C@@]3(C(=O)C)OC(=O)C)C)[C@@]2(C1=CC(=O)CC2)C)C	C24H34O4	386.54	Endocrinology/Hormones	Estrogen/progestogen Receptor agonist	ER; PR	Medroxyprogesterone acetate is a synthetic progestin that is derived from 17-hydroxyprogesterone. It is a long-acting contraceptive that is effective both orally or by intramuscular injection and has also been used to treat breast and endometrial neoplasms.	Ciriza I, et al. J Neurobiol,2006, 66(9), 916-928.
Captopril	89.0223	69.4066	1.28262	SA333;SQ-14534;SQ 14225	62571-86-2	C[C@H](CS)C(=O)N1CCC[C@H]1C(O)=O	C9H15NO3S	217.29	Endocrinology/Hormones	RAAS inhibitor	ACE	Captopril is a potent and specific inhibitor of peptidyl-dipeptidase A. It blocks the conversion of angiotensin I to angiotensin II, a vasoconstrictor and important regulator of arterial blood pressure.	Andujar-Sanchez M, et al. FEBS Lett. 2007 Jul 24;581(18):3449-54.
Doxercalciferol	92.2136	72.1891	1.27739	1.alpha.-Hydroxyvitamin D2;1α-hydroxyvitamin D2;Hectorol;TSA 840	54573-75-0	CC(C)[C@@H](C)\C=C\[C@@H](C)[C@H]1CC[C@@H]2[C@]1(C)CCC\C2=C/C=C1/C[C@@H](O)C[C@H](O)C1=C	C28H44O2	412.65	Others	Others	Others	Doxercalciferol is a synthetic vitamin D2 analog, suppressing parathyroid synthesis and secretion, used to treat secondary hyperparathyroidism and metabolic bone disease.	St-Arnaud R, et al. Nephron Exp Nephrol,2011, 119(3), e67-74.
Ipragliflozin	106.953	83.8719	1.27519	ASP1941	761423-87-4	c1ccc2c(c1)cc(s2)Cc1c(ccc(c1)[C@H]1[C@@H]([C@H]([C@@H]([C@H](O1)CO)O)O)O)F	C21H21FO5S	404.45	GPCR/G Protein	SGLT inhibitor	SGLT2	Ipragliflozin is under investigation in Type 2 Diabetes and Diabetes Mellitus, Type 2.	Imamura M, et al. Bioorg Med Chem. 2012 May 15;20(10):3263-79.
Naproxen	115.283	90.5054	1.27377	(S)-Naproxen	22204-53-1	c12c(cc(cc2)OC)ccc(c1)[C@@H](C(=O)O)C	C14H14O3	230.27	Immunology/Inflammation; Neuroscience	COX inhibitor	COX	Naproxen is a propionic acid derivative and a non-steroidal anti-inflammatory drug (NSAID) with anti-inflammatory, antipyretic and analgesic activities.	Albertini R, et al. Inflamm Res. 2007 Jun;56(6):228-9.
Tenofovir alafenamide fumarate	43.2423	33.9733	1.27283	Tenofovir alafenamide hemifumarate;GS-7340 (hemifumarate)	1392275-56-7	OC(=O)\C=C\C(O)=O.CC(C)OC(=O)[C@H](C)N[P@](=O)(CO[C@H](C)Cn1cnc2c(N)ncnc12)Oc1ccccc1.CC(C)OC(=O)[C@H](C)N[P@](=O)(CO[C@H](C)Cn1cnc2c(N)ncnc12)Oc1ccccc1	C21H29N6O5P.1/2 C4H4O4	534.5	Microbiology&virology;Proteases/Proteasome	HIV Protease	HIV-1	Tenofovir alafenamide fumarate (TAF) is an oral phosphonoamidate prodrug of the HIV reverse transcriptase nucleotide inhibitor tenofovir (TFV)	Birkus G, Bam RA, Willkom M,et al.Intracellular Activation of Tenofovir Alafenamide and the Effect of Viral and Host Protease Inhibitors[J].Antimicrob Agents Chemother. 2015 Oct 26;60(1):316-22.
Ibuprofen	113.745	89.4114	1.27215	(±)-Ibuprofe;Motrin;Brufen;Advil	15687-27-1	c1(C(C(=O)O)C)ccc(cc1)CC(C)C	C13H18O2	206.28	Immunology/Inflammation; Neuroscience	COX inhibitor	COX-1; COX-2	Ibuprofen is a propionic acid derivate and nonsteroidal anti-inflammatory drug (NSAID) with anti-inflammatory, analgesic, and antipyretic effects. Ibuprofen inhibits the activity of cyclo-oxygenase I and II, resulting in a decreased formation of precursors of prostaglandins and thromboxanes.	Noreen Y, et al. J Nat Prod, 1998, 61(1), 2-7.
Daunorubicin hydrochloride	11.2958	8.88137	1.27185	Daunomycin;RP-13057 Hydrochloride;Rubidomycin hydrochloride;Daunorubicin HCl;Daunomycin HCl	23541-50-6	Cl.c12c([C@H](C[C@@](C2)(C(=O)C)O)O[C@H]2C[C@@H]([C@@H]([C@@H](O2)C)O)N)c(c2c(c1O)C(=O)c1c(C2=O)c(ccc1)OC)O	C27H29NO10·HCl	563.99	DNA Damage/DNA Repair	DNA/RNA Synthesis inhibitor	DNA synthesis	Daunorubicin hydrochloride, an anthracycline aminoglycoside antineoplastic, inhibits DNA replication and repair and RNA and protein synthesis.	Gewirtz DA, et al. Biochem Pharmacol, 1999, 57(7), 727-741.
AST2818 mesylate	124.574	98.0584	1.27041	Alflutinib mesylate	2130958-55-1	CS(O)(=O)=O.CN(C)CCN(C)c1nc(OCC(F)(F)F)c(Nc2nccc(n2)-c2cn(C)c3ccccc23)cc1NC(=O)C=C	C29H35F3N8O5S	664.7	Angiogenesis;Tyrosine Kinase/Adaptors;JAK/STAT signaling	EGFR	EGFR	AST2818 mesylate,is an irreversible tyrosine kinase inhibitor that selectively inhibits EGFR mutations, especially T790M.	Liu X, Li W, Zhang Y,et al.Simultaneous determination of alflutinib and its active metabolite in human plasma using liquid chromatography-tandem mass spectrometry[J].J Pharm Biomed Anal. 2019 Nov 30;176:112735.
Milciclib	64.8969	51.0963	1.27009	PHA-848125	802539-81-7	CNC(=O)C1=NN(C)C2=C1C(C)(C)CC1=CN=C(NC3=CC=C(C=C3)N3CCN(C)CC3)N=C21	C25H32N8O	460.57	Cell Cycle/Checkpoint; Tyrosine Kinase/Adaptors	CDK inhibitor; Trk receptor inhibitor	CDK2/CyclinA; CDK4/CyclinD1; CDK5/p35; CDK7/CyclinH; TrkA	Milciclib (PHA-848125) is a potent, ATP-competitive CDK inhibitor for CDK2 with IC50 of 45 nM. It is >3-fold more selective for CDK2 than CDK1, 2, 4, 5, and 7. Phase 2.	Brasca MG, et al. J Med Chem. 2009, 52(16), 5152-5563.
Alfacalcidol	84.8966	67.1678	1.26395	1.alpha.-Hydroxyvitamin D3;1-hydroxycholecalciferol;Bondiol;1-hydroxy Vitamin D3;Etalpha	41294-56-8	CC(C)CCC[C@@H](C)[C@H]1CC[C@@H]2[C@]1(C)CCC\C2=C/C=C1/C[C@@H](O)C[C@H](O)C1=C	C27H44O2	400.64	Others	Others	Others	Alfacalcidol (1-hydroxycholecalciferol; Alpha D3; 1.alpha.-Hydroxyvitamin D3) is a non-selective VDR activator medication.	Munisamy S, Daud KM, Mokhtar SS, Rasool AH.Microcirculation. 2016 Jan;23(1):53-61.
Estradiol	128.379	102.387	1.25386	17β-Estradiol;17β-Oestradiol;E2;β-Estradiol	50-28-2	C[C@]12CC[C@H]3[C@H]([C@@H]1CC[C@@H]2O)CCC4=C3C=CC(=C4)O	C18H24O2	272.38	Endocrinology/Hormones	Estrogen/progestogen Receptor agonist	ER	Estradiol is an Estrogen. The mechanism of action of estradiol is as an Estrogen Receptor Agonist.	Woolley CS, et al. J Neurosci, 1997, 17(5), 1848-1859.
Sunitinib	111.741	89.1812	1.25297	SU 11248	557795-19-4	CCN(CC)CCNC(=O)c1c(C)[nH]c(/C=C/2\C(=O)Nc3c2cc(F)cc3)c1C	C22H27FN4O2	398.47	Angiogenesis; Tyrosine Kinase/Adaptors	c-Kit inhibitor; FLT inhibitor; PDGFR inhibitor; VEGFR inhibitor	c-Kit; FLT3; PDGFRβ; VEGFR2	Sunitinib, a multi-targeted RTK inhibitor, is targeting PDGFRβ and VEGFR2 (Flk-1) with IC50 of 2 nM and 80 nM and also inhibits c-Kit.	Sun L, et al. J Med Chem, 2003, 46(7), 1116-1119.
Toceranib Phosphate	117.823	94.2319	1.25035	PHA 291639 phosphate ;SU11654 phosphate	874819-74-6	OP(O)(O)=O.Cc1[nH]c(\C=C2/C(=O)Nc3ccc(F)cc23)c(C)c1C(=O)NCCN1CCCC1	C22H28FN4O6P	494.45	Others	Others	Protein-tyrosine kinase 2	Toceranib phosphate, is a selective inhibitor of the tyrosine kinase activity of several members of the split kinase RTK family, including Flk-1/KDR, PDGFR	Tjostheim S S , Stepien R L , Markovic L E , et al. Effects of Toceranib Phosphate on Systolic Blood Pressure and Proteinuria in Dogs[J]. Journal of Veterinary Internal Medicine, 2016, 30(4):951-957.
Pyrvinium pamoate	8.7467	7.01606	1.24667	Pyrvinium embonate	3546-41-6	CN(C)c1ccc2[n+](C)c(\C=C\c3cc(C)n(c3C)-c3ccccc3)ccc2c1.CN(C)c1ccc2[n+](C)c(\C=C\c3cc(C)n(c3C)-c3ccccc3)ccc2c1.Oc1c(cc2ccccc2c1Cc1c(O)c(cc2ccccc12)C([O-])=O)C([O-])=O	C26H28N3 . 1/2 C23H14O6	575.7	Cytoskeletal Signaling;Stem Cells	Wnt/beta-catenin	Wnt	Pyrvinium pamoate is an old anthelminthic medicine for the treatment of enterobiasis , which re-attracts attention as an anti-cancer drug due to its inhibition of Wnt/β-catenin pathway in some types of cancer.	Zheng L , Liu Y , Pan J . Inhibitory effect of pyrvinium pamoate on uveal melanoma cells involves blocking of Wnt/β-catenin pathway[J]. 生物化学与生物物理学报:英文版, 2017(49):898.
Glasdegib	109.167	87.955	1.24117	PF-04449913	1095173-27-5	CN1CC[C@H](C[C@@H]1C2=NC3=CC=CC=C3N2)NC(=O)NC4=CC=C(C=C4)C#N	C21H22N6O	374.44	Stem Cell;GPCR/G Protein	Hedgehog/Smoothened inhibitor	Smoothened	Glasdegib (PF-04449913) is a potent, and orally bioavailable Smoothened (Smo) inhibitor with IC50 of 5 nM. Phase 2.	Munchhof MJ, et al. ACS Med Chem Lett. 2011, 3(2), 106-111.
Triptonide	3.73438	3.01348	1.23923	PG 492;NSC 165677	38647-11-9	CC(C)[C@]12O[C@H]1[C@@H]1O[C@]11[C@]3(O[C@H]3C[C@H]3C4=C(CC[C@]13C)C(=O)OC4)C2=O	C20H22O6	358.39	Others	Others	Others	1. Triptonide is effective in the treatment of autoimmune diseases and has potent antileukemic and antitumor activities. 2. Triptonide possesses anti-inflammatory activity, upregulate the expression of IL-37, and this expression was suppressed by ERK1/2 and p38 MAPK inhibitors.	Pei R J , Qi L H , Liu X J . Effects of triptonide on mouse immune functions.[J]. Zhongguo Yao LI Xue Bao, 1993, 14(3):238-242.
Ganciclovir	99.3648	80.2169	1.2387	2'-Nor-2'-deoxyguanosine;BW 759;RS-21592	82410-32-0	Nc1nc2n(COC(CO)CO)cnc2c(=O)[nH]1	C9H13N5O4	255.23	Microbiology&Virology	Antifection inhibitor	FHV-1	Ganciclovir is an ACYCLOVIR analog that is a potent inhibitor of the Herpesvirus family including cytomegalovirus. Ganciclovir is used to treat complications from AIDS-associated cytomegalovirus infections.	Matthews T, et al. Rev Infect Dis, 1988, 10, S490-494.
LY2874455	60.2585	48.6527	1.23854	LY 2874455;LY-2874455	1254473-64-7	C[C@H](c1c(cncc1Cl)Cl)Oc1cc2c(cc1)[nH]nc2/C=C/c1cn(nc1)CCO	C21H19Cl2N5O2	444.31	Angiogenesis; Tyrosine Kinase/Adaptors	FGFR inhibitor; VEGFR inhibitor	FGFR1; FGFR2; FGFR3; FGFR4; VEGFR2	LY2874455 has been used in trials studying the treatment of Advanced Cancer.	Zhao G, et al. Mol Cancer Ther. 2011, 10(11), 2200-2210.
Dasatinib	110.905	89.7679	1.23547	BMS-354825	302962-49-8	Cc1nc(Nc2ncc(s2)C(=O)Nc2c(C)cccc2Cl)cc(n1)N1CCN(CCO)CC1	C22H26ClN7O2S	488.01	Angiogenesis; Tyrosine Kinase/Adaptors; Cytoskeletal Signaling	Bcr-Abl; c-Kit; Src	Abl; c-Kit (D816V); c-Kit (wt); Src	Dasatinib is a potent inhibitor of the Bcr-Abl and Src family (IC50s: 0.6, 0.8, 79 and 37 nM for Abl, Src, c-Kit, and c-KitD816V, respectively).	O'Hare T, et al. In vitro activity of Bcr-Abl inhibitors AMN107 and BMS-354825 against clinically relevant imatinib-resistant Abl kinase domain mutants. Cancer Res. 2005 Jun 1;65(11):4500-5.
Gemcitabine HCl	3.63436	2.95655	1.22926	Gemcitabine Hydrochloride;LY 188011 hydrochloride;LY188011;Gemzar	122111-03-9	Cl.Nc1ccn([C@@H]2O[C@H](CO)[C@@H](O)C2(F)F)c(=O)n1	C9H11F2N3O4·HCI	299.66	DNA Damage/DNA Repair	DNA/RNA Synthesis	DNA synthesis	Gemcitabine is a DNA synthesis inhibitor (IC50s: 12, 18, 40, 92.7, 89.3 in Capan2, BxPC-3, Mia Paca-2, PANC-1, and PL-45 cells, respectively).	Wang H, et al. Enhanced efficacy of Gemcitabine by indole-3-carbinol in pancreatic cell lines: the role of human equilibrativenucleoside transporter 1. Anticancer Res. 2011 Oct;31(10):3171-80.
Alprostadil	71.921	58.514	1.22913	PGE1;Prostaglandin E1	745-65-3	[C@H]1([C@H]([C@@H](CC1=O)O)/C=C/[C@H](CCCCC)O)CCCCCCC(=O)O	C20H34O5	354.48	GPCR/G Protein	Prostaglandin Receptor inhibitor	PGE	Alprostadil is the naturally occurring prostaglandin E1 (PGE1) which displays a variety of pharmacologic actions. Alprostadil is a potent vasodilator agent that increases peripheral blood flow, inhibits platelet aggregation, and induces bronchodilation. Used in the treatment of erectile dysfunction, this agent produces corporal smooth muscle relaxation by binding to PGE receptors, resulting in th…	Dijkstra BG, et al. Invest Ophthalmol Vis Sci. 1999 Oct; 40(11):2622-6.
Choline glycerophosphate	130.459	106.141	1.22911	Alpha-GPC;L-α-GPC;Choline Alfoscerate;sn-Glycero-3-phosphocholine;Glycerophosphocholine;Glycerophosphorylcholine	28319-77-9	C[N+](C)(C)CCOP([O-])(=O)OC[C@H](O)CO	C8H20NO6P	257.22	Neuroscience	AChR	AChE	Glycerylphosphorylcholine is a natural choline compound found in the brain and in milk. It is also a parasympathomimetic acetylcholine precursor which may have a potential for the treatment of Alzheimer's disease and dementia. Glycerylphosphorylcholine rapidly delivers choline to the brain across the blood–brain barrier and is a biosynthetic precursor of the acetylcholine neurotransmitter. It is …	Parnetti L, et al. Cholinergic precursors in the treatment of cognitive impairment of vascular origin: ineffective approaches or need for re-evaluation J Neurol Sci. 2007 Jun 15;257(1-2):264-9.
AT101 acetate	129.065	105.264	1.22612	(-)-Gossypol acetic acid;(R)-Gossypol acetic acid;(R)-(-)-Gossypol acetic acid;AT-101 (acetic acid);AT101	866541-93-7	CC(O)=O.CC(C)c1c(O)c(O)c(C=O)c2c(O)c(c(C)cc12)-c1c(C)cc2c(C(C)C)c(O)c(O)c(C=O)c2c1O	C30H30O8·C2H4O2	578.61	Apoptosis	BCL inhibitor	Mcl-1; Bcl-2; Bcl-xL	AT101, the R-(-) enantiomer of Gossypol acetic acid, binds with Bcl-2, Bcl-xL and Mcl-1 with Ki of 0.32 μM, 0.48 μM and 0.18 μM; does not inhibit BIR3 domain and BID. Phase 2.	Wang G, et al. J Med Chem. 2006, 49(21), 6139-6142.
Palbociclib	63.724	51.9909	1.22568	PD 0332991	571190-30-2	c1(nc2c(cn1)c(c(c(=O)n2C1CCCC1)C(=O)C)C)Nc1ccc(cn1)N1CCNCC1	C24H29N7O2	447.54	Cell Cycle/Checkpoint	CDK inhibitor	CDK4; CDK6	Palbociclib is an orally available cyclin-dependent kinase (CDK) inhibitor with potential antineoplastic activity. Palbociclib selectively inhibits cyclin-dependent kinase 4 (CDK4) and 6 (CDK6), thereby inhibiting retinoblastoma (Rb) protein phosphorylation early in the G1 phase leading to cell cycle arrest. This suppresses DNA replication and decreases tumor cell proliferation.	Fry DW, et al. Specific inhibition of cyclin-dependent kinase 4/6 by PD 0332991 and associated antitumor activity in human tumor xenografts. Mol Cancer Ther. 2004 Nov;3(11):1427-38.
Sennoside A	101.189	82.6585	1.22418	NSC 112929	81-27-6	OC[C@H]1O[C@@H](Oc2cccc3[C@@H]([C@@H]4c5cccc(O[C@@H]6O[C@H](CO)[C@@H](O)[C@H](O)[C@H]6O)c5C(=O)c5c(O)cc(cc45)C(O)=O)c4cc(cc(O)c4C(=O)c23)C(O)=O)[C@H](O)[C@@H](O)[C@@H]1O	C42H38O20	862.74	Metabolism	MAO inhibitor	MAO	Sennoside A, a kind of irritant laxative isolated from rhei rhizome, causes purgative actions in the intestine.	Hiraoka A, et al. Chem Pharm Bull, 1989, 37(10), 2744-2746.
Delta-Gluconolactone	111.679	91.8638	1.2157	D-(+)-Glucono-1,5-lactone;Gluconic acid lactone;Gluconolactone	90-80-2	C1(=O)[C@H](O)[C@@H](O)[C@H](O)[C@@H](CO)O1	C6H10O6	178.14	Others	Others	LPH	Gluconolactone is a naturally-occurring food additive used as a sequestrant, an acidifier, or a curing, pickling, or leavening agent. It is a cyclic ester of D-gluconic acid. Pure gluconolactone is a white odorless crystalline powder.	Pocker Y, Green E. J Am Chem Soc. 1973 Jan 10;95(1):113-9.
Birabresib	4.80641	3.95516	1.21523	MK-8628;OTX-015;OTX015 （MK 8628/Birabresib）	202590-98-5	Cc1sc-2c(c1C)C(=N[C@@H](CC(=O)Nc1ccc(O)cc1)c1nnc(C)n-21)c1ccc(Cl)cc1	C25H22ClN5O2S	491.99	Chromatin/Epigenetic	Epigenetic Reader Domain inhibitor	BRDs	Birabresib is a synthetic, small molecule inhibitor of the BET (Bromodomain and Extra-Terminal) family of bromodomain-containing proteins 2, 3 and 4 with potential antineoplastic activity.	Noel JK, et al. Mol Cancer Ther. 2013, 12, C244.
Remetinostat	140.203	115.483	1.21406	SHP-141	946150-57-8	O=C(OC)C1=CC=C(OC(CCCCCCC(NO)=O)=O)C=C1	C16H21NO6	323.34	Chromatin/Epigenetic;DNA Damage/DNA Repair	HDAC	HDAC	Remetinostat is a hydroxamic acid-based inhibitor of histone deacetylase enzymes. It is under development for the treatment of cutaneous T-cell lymphoma.	1. Yijun Deng, et al. Process Development of the Soft Histone Deacetylate Enzyme Inhibitor SHP-141: Acylation of Methyl Paraben and Suberyl Hydroxamic Acid Formation. Org. Process Res. Dev. 2016, 20, 10, 1812-1820.
TAK-659 hydrochloride	121.185	100.06	1.21113	TAK-659	1952251-28-3	Cn1cc(cn1)c1nc(c(c2c1C(=O)NC2)F)N[C@@H]1CCCC[C@@H]1N.Cl	C17H22ClFN6O	380.85	Angiogenesis; Tyrosine Kinase/Adaptors; Chromatin/Epigenetic; Tyrosine Kinase/Adaptors; JAK/STAT signaling; Stem Cells	FLT inhibitor; JAK inhibitor; Syk inhibitor; Tyrosine Kinases inhibitor; VEGFR inhibitor	FLT3; JAK3; Syk; ZAP70; VEGFR2	TAK-659 is a potent and selective inhibitor of spleen tyrosine kinase (SYK) with an IC50 value of 3.2 nM. It is selective against most other kinases, but potent toward both SYK and FLT3.	Lam B, et al. Discovery of TAK-659 an orally available investigational inhibitor of Spleen Tyrosine Kinase (SYK). Bioorg Med Chem Lett. 2016 Dec 15;26(24):5947-5950.
Benazepril hydrochloride	109.86	90.7772	1.21022	CGS14824A;Benazepril HCl;CGS 14824A HCl	86541-74-4	Cl.CCOC(=O)[C@H](CCc1ccccc1)N[C@H]1CCc2ccccc2N(CC(O)=O)C1=O	C24H29ClN2O5	460.95	Endocrinology/Hormones	RAAS inhibitor	ACE	Benazepril is an angiotensin-converting enzyme (ACE) inhibitor widely used in the therapy of hypertension. Benazepril is associated with a low rate of transient serum aminotransferase elevations and has been linked to rare instances of acute liver injury.	Yamamoto S, et al. Arzneimittelforschung,1991, 41(6), 602-607.
Ralimetinib Mesylate	121.093	100.115	1.20954	LY2228820 dimesylate;LY2228820;Ralimetinib dimesylate;Ralimetinib	862507-23-1	CC(C)(C)Cn1c2c(ccc(n2)c2c(nc([nH]2)C(C)(C)C)c2ccc(cc2)F)nc1N.CS(=O)(=O)O.CS(=O)(=O)O	C24H29FN6·2CH4O3S	612.74	MAPK	p38 MAPK inhibitor	p38α	Ralimetinib Mesylate is the dimesylate salt form of LY2228820, a tri-substituted imidazole derivative and orally available, p38 mitogen-activated protein kinase (MAPK) inhibitor with potential anti-inflammatory and antineoplastic activities.	Mader M, et al. Bioorg Med Chem Lett, 2008, 18(1), 179-183.
Olsalazine disodium	119.732	99.0584	1.2087	Olsalazine Sodium;Dipentum	6054-98-4	[Na+].[Na+].Oc1ccc(cc1C([O-])=O)\N=N\c1ccc(O)c(c1)C([O-])=O	C14H8N2Na2O6	346.2	Immunology/Inflammation; Others; Neuroscience	COX inhibitor; Others	COX; IFγ	Olsalazine sodium is bioconverted to 5-aminosalicylic acid (5-ASA) in the colon and has anti-inflammatory activity in ulcerative colitis.	Wadworth AN, et al. Drugs, 1991, 41(4), 647-664.
Artesunate	17.604	14.589	1.20667	WR-256283	88495-63-0	C[C@@H]1CC[C@H]2[C@@H](C)[C@H](OC(=O)CCC(O)=O)O[C@@H]3O[C@@]4(C)CC[C@@H]1[C@@]23OO4	C19H28O8	384.42	JAK/STAT signaling; Stem Cells	STAT inhibitor	STAT	Artesunate is part of the artemisinin group of drugs that treat malaria. It is a semi-synthetic derivative of artemisinin that is water-soluble and may therefore be given by injection. It is on the World Health Organization's List of Essential Medicines.	Xu N, et al. Int J Med Sci. 2015, 12(6):524-529.
Fluocinonide	121.124	100.484	1.2054	Lidex;Metosyn;Topsyn	356-12-7	[C@@]12([C@@]3([C@@H](C[C@H]1OC(O2)(C)C)[C@H]1[C@]([C@H](C3)O)([C@@]2(C(=CC(=O)C=C2)[C@H](C1)F)C)F)C)C(=O)COC(=O)C	C26H32F2O7	494.52	Metabolism	GR inhibitor	Glucocorticoid Receptor	Fluocinonide (Vanos) is an effective glucocorticoid steroid, utilized in the treatment as the skin disorders anti-inflammatory agent.	Gans EH, et al. J Drugs Dermatol, 2008, 7(1), 28-32.
Entecavir	106.724	88.6667	1.20366	SQ34676;BMS200475	142217-69-4	Nc1nc2n(cnc2c(=O)[nH]1)[C@H]1C[C@H](O)[C@@H](CO)C1=C	C12H15N5O3	277.28	Microbiology&Virology	HBV inhibitor	HBV( HepG2 cell)	Entecavir is a guanosine nucleoside analogue used in the treatment of chronic hepatitis B virus (HBV) infection. Entecavir therapy can be associated with flares of the underlying hepatitis B during or after therapy, but has not been linked to cases of clinically apparent liver injury.	Sham, H., Kempf, D., Molla, A., Marsh, K., Kumar, G., & Chen, C. et al. (1998). ABT-378, a Highly Potent Inhibitor of the Human Immunodeficiency Virus Protease. Antimicrobial Agents And Chemotherapy, 42(12), 3218-3224. doi: 10.1128/aac.42.12.3218
Sulfinpyrazone	104.27	86.6469	1.20339	(+/-)-Sulfinpyrazone;G-28315;NSC 75925	57-96-5	O=C1C(CCS(=O)c2ccccc2)C(=O)N(N1c1ccccc1)c1ccccc1	C23H20N2O3S	404.48	Immunology/Inflammation; Others; Neuroscience	COX inhibitor; Others	COX; cMOAT	Sulfinpyrazone is a uricosuric drug that is used to reduce the serum urate levels in gout therapy. It lacks anti-inflammatory, analgesic, and diuretic properties.	Raeder EA, et al. Am J Cardiol. 1982, 50(2):271-275.
Ezetimibe	118.168	98.4496	1.20029	SCH 58235	163222-33-1	c1(ccc(cc1)[C@H](CC[C@H]1C(=O)N([C@@H]1c1ccc(cc1)O)c1ccc(cc1)F)O)F	C24H21F2NO3	409.43	Immunology/Inflammation; Membrane transporter/Ion channel; Others	NPC1L1 inhibitor; Nrf2 inhibitor; Others	NPC1L1; Nrf2; Sterol O-acyltransferase	Ezetimibe is a Dietary Cholesterol Absorption Inhibitor. The physiologic effect of ezetimibe is by means of Decreased Cholesterol Absorption.	Clader JW, et al. J Med Chem, 2004, 47(1), 1-9.
NMS-P937	17.5032	14.5873	1.19989	NMS-1286937	1034616-18-6	CN1CCN(CC1)c1ccc(OC(F)(F)F)c(Nc2ncc3CCc4c(nn(CCO)c4-c3n2)C(N)=O)c1	C24H27F3N8O3	532.52	Cell Cycle/Checkpoint	PLK inhibitor	PLK1; PLK2; PLK3	NMS-P937 (NMS1286937), an oral, specific Polo-like Kinase 1 (PLK1) inhibitor, is with IC50 of 2 nM. The specificity of NMS-P937 forPLK1 is 5000-fold higher over PLK2/PLK3.	Beria I, et al. Bioorg Med Chem Lett. 2011, 21(10), 2969-2974.
Selumetinib	56.472	47.0653	1.19986	ARRY-142886;AZD6244	606143-52-6	Cn1cnc2c(F)c(Nc3ccc(Br)cc3Cl)c(cc12)C(=O)NOCCO	C17H15BrClFN4O3	457.68	MAPK	MEK; ERK	MEK1; ERK1; ERK2	Selumetinib (AZD6244) is an effective, specific inhibitor of MEK1 and ERK1/2 phosphorylation (IC50: 14/10 nM).	Yeh TC, et al. Biological characterization of ARRY-142886 (AZD6244), a potent, highly selective mitogen-activated protein kinase kinase 1/2 inhibitor. Clin Cancer Res. 2007 Mar 1;13(5):1576-83.
Lucanthone	134.165	111.878	1.19921	Lucanthonum;Lucantona	479-50-5	CCN(CC)CCNc1ccc(C)c2sc3ccccc3c(=O)c12	C20H24N2OS	340.48	DNA Damage/DNA Repair	DNA/RNA Synthesis	APE1	Lucanthone is an endonuclease inhibitor of Apurinic endonuclease-1 (APE-1).	Chowdhury SM,etal.Graphene nanoribbons as a drug delivery agent for lucanthone mediated therapy of glioblastoma multiforme.Nanomedicine. 2015 Jan;11(1):109-18.
Mepivacaine hydrochloride	108.046	90.1954	1.19791	Mepivacaine HCl	1722-62-9	Cl.CN1CCCCC1C(=O)Nc1c(C)cccc1C	C15H22N2O·HCl	282.81	Membrane transporter/Ion channel	Sodium Channel inhibitor	Sodium Channel	Mepivacaine Hydrochloride is the hydrochloride salt form of mepivacaine, an amide derivative with local anesthetic properties.	Gough MR, et al. Equine Vet J, 2002, 34(1), 80-84.
Minocycline hydrochloride	101.908	85.0899	1.19765	Minocycline HCl	13614-98-7	Cl.[C@@H]12[C@](C(=C3[C@H](C2)Cc2c(C3=O)c(ccc2N(C)C)O)O)(C(=O)C(=C([C@H]1N(C)C)O)C(=O)N)O	C23H28ClN3O7	493.94	Microbiology&Virology	Antibiotic	Antibiotic	Minocycline is a tetracycline antibiotic with excellent absorption and tissue penetration that is used for several bacterial infections as well as treatment of acne. Minocycline can cause both an acute hepatitis-like syndrome occurring within 1 to 3 months of starting therapy or a more insidious chronic hepatitis with autoimmune features typically after long-term treatment.	Brogden RN, et al. Drugs, 1975, 9(4), 251-291.
PF-06873600	29.6311	24.7632	1.19658	N/A	2185857-97-8	C[C@@]1(O)CCC[C@H]1n1c2nc(NC3CCN(CC3)S(C)(=O)=O)ncc2cc(C(F)F)c1=O	C20H27F2N5O4S	471.52	Cell Cycle/Checkpoint	CDK	CDK2	PF-06873600 is a selective and orally bioavailable cyclin-dependent kinase (CDK) inhibitor(CDK2, CDK4 and CDK6 with Ki of 0.09 nM, 0.13 nM and 0.16 nM, respectively), has potential antineoplastic activity.	NCI Drug Dictionary
Carbamazepine	124.059	103.743	1.19583	NSC 169864	298-46-4	NC(=O)N1c2ccccc2C=Cc2ccccc12	C15H12N2O	236.27	Membrane transporter/Ion channel	Sodium Channel inhibitor	Sodium Channel	Carbamazepine is a tricyclic compound chemically related to tricyclic antidepressants (TCA) with anticonvulsant and analgesic properties. Carbamazepine exerts its anticonvulsant activity by reducing polysynaptic responses and blocking post-tetanic potentiation. Its analgesic activity is not understood; however, carbamazepine is commonly used to treat pain associated with trigeminal neuralgia.	Willow M, et al. Mol Pharmacol, 1982, 22(3), 627-635.
Mitoxantrone	11.4539	9.58809	1.1946	mitozantrone	65271-80-9	OCCNCCNc1ccc(NCCNCCO)c2c1C(=O)c1c(O)ccc(O)c1C2=O	C22H28N4O6	444.48	DNA Damage/DNA Repair;Cytoskeletal Signaling	Topoisomerase inhibitor;PKC	Topo II;PKC	Mitoxantrone is an anthracenedione antibiotic with antineoplastic activity. Mitoxantrone intercalates into and crosslinks DNA, thereby disrupting DNA and RNA replication. This agent also binds to topoisomerase II, resulting in DNA strand breaks and inhibition of DNA repair. Mitoxantrone is less cardiotoxic compared to doxorubicin.	Bellosillo B, et al. Br J Haematol, 1998, 100(1), 142-146.
Erismodegib diphosphate	117.656	98.6243	1.19297	Sonidegib diphosphate;LDE225 diphosphate;NVP-LDE 225 diphosphate	1218778-77-8	OP(O)(O)=O.OP(O)(O)=O.C[C@H]1CN(C[C@@H](C)O1)c1ccc(NC(=O)c2cccc(-c3ccc(OC(F)(F)F)cc3)c2C)cn1	C26H32F3N3O11P2	681.49	Stem Cells	Smo	mSmo;hSmo	Erismodegib diphosphate is an effective and selective Smo antagonist (IC50: 1.3 nM and 2.5 nM for mouse and human Smo in a binding assay, respectively).	Pan S, et al. Discovery of NVP-LDE225, a Potent and Selective Smoothened Antagonist. ACS Med Chem Lett. 2010 Mar 16;1(3):130-4.
KPT330	48.2888	40.4784	1.19295	KPT 330;KPT-330;(E)-RN	1421923-86-5	FC(F)(F)c1cc(cc(c1)c1nn(/C=C/C(=O)NNc2nccnc2)cn1)C(F)(F)F	C17H11F6N7O	443.31	Membrane transporter/Ion channel; Others	CRM1 inhibitor; Others inhibitor	CRM1; XPO1	KPT-330 is a CRM1-selective inhibitor of nuclear export. It inhibits protein trafficking from the nucleus and induces cell cycle arrest and apoptosis in mesothelioma cells.	Etchin J, et al. Br J Haematol. 2013, 161(1), 117-127.
Isradipine	108.799	91.3024	1.19163	PN 200-110	75695-93-1	COC(=O)C1=C(C)NC(=C(C1c1cccc2nonc12)C(=O)OC(C)C)C	C19H21N3O5	371.39	Membrane transporter/Ion channel	Calcium Channel inhibitor	Calcium Channel	Isradipine is a dihydropyridine calcium channel blockers with antihypertensive and vasodilator activities. Isradipine blocks the calcium entry through the calcium ion channels of coronary and peripheral vascular smooth muscle, thereby dilating coronary arteries and peripheral arterioles. This increases oxygen delivery due to an increased blood flow and reduces oxygen requirements due to decreasin…	Núñez-Vergara LJ, et al. Gen Pharmacol. 1998 Jan;30(1):85-7.
Haloperidol	103.025	86.5131	1.19086	Haldol;Aloperidin;Serenace	52-86-8	OC1(CCN(CCCC(=O)c2ccc(F)cc2)CC1)c1ccc(Cl)cc1	C21H23ClFNO2	375.87	GPCR/G Protein; Neuroscience	5-HT Receptor antagonist; Dopamine Receptor antagonist	5-HT; Dopamine	Haloperidol is a highly potent neuroleptic by relieving nervous through the depression of nerve function. In addition, haloperidol has shown about 50-fold efficacy than chlorpromazine, another antipsychotic drug. Haloperidol has some potencies in the treatment of delusions and hallucinations. Its effects are primarily attained through blocking dopamine receptors in the mesocortex and limbic syste…	Cai G, et al. Mol Pharmacol. 1999 Nov;56(5):989-96.
Triamcinolone acetonide	116.279	97.7776	1.18922	Azmacort;Aristoderm;Aristogel	76-25-5	C[C@]12C[C@@H]([C@]3([C@H]([C@@H]1C[C@@H]1[C@]2(OC(O1)(C)C)C(=O)CO)CCC1=CC(=O)C=C[C@]31C)F)O	C24H31FO6	434.5	Metabolism	GR inducer	Glucocorticoid Receptor	Triamcinolone acetonide is a Corticosteroid. The mechanism of action of triamcinolone acetonide is as a Corticosteroid Hormone Receptor Agonist. It is an anti-inflammatory glucocorticoid used topically in the treatment of various skin disorders. Intralesional, intramuscular, and intra-articular injections are also administered under certain conditions.	Penfold PL, et al. Clin Exp Immunol,2000, 121(3), 458-465.
Elvitegravir	113.206	95.293	1.18798	D06677;JTK-303;GS-9137;EVG	697761-98-1	c1c(c(c(cc1)Cc1cc2c(=O)c(C(=O)O)cn(c2cc1OC)[C@@H](C(C)C)CO)F)Cl	C23H23ClFNO5	447.88	Microbiology&Virology; Proteases/Proteasome	HIV Protease inhibitor	HIV-1 IIIB; HIV-2 EHO; HIV-2 ROD	Elvitegravir is a Human Immunodeficiency Virus Integrase Strand Transfer Inhibitor. The mechanism of action of elvitegravir is as an HIV Integrase Inhibitor, and Cytochrome P450 2C9 Inducer.	Shimura K, et al. J Virol. 2008, 82(2), 764-774.
HS-10296 hydrochloride	124.707	104.98	1.18791	N/A	2134096-03-8	Cl.COc1cc(N(C)CCN(C)C)c(NC(=O)C=C)cc1Nc1nccc(n1)-c1cn(C2CC2)c2ccccc12	C30H36ClN7O2	562.1	Angiogenesis	EGFR	EGFR	HS-10296 hydrochloride is a small molecule inhibitor of EGFR-activating mutations and T790M-resistant mutation with limited activity against wild-type EGFR.	Ivana S , David P . Next-Generation EGFR Tyrosine Kinase Inhibitors for Treating EGFR-Mutant Lung Cancer beyond First Line[J]. Frontiers in Medicine, 2017, 3.
Gedatolisib	13.5196	11.3822	1.18778	PF-05212384;PKI-587	1197160-78-3	C1CC(CCN1C(=O)c1ccc(cc1)NC(=O)Nc1ccc(cc1)c1nc(nc(n1)N1CCOCC1)N1CCOCC1)N(C)C	C32H41N9O4	615.73	PI3K/Akt/mTOR signaling	mTOR inhibitor; PI3K inhibitor	mTOR; PI3Kα; PI3Kγ	Gedatolisib is a highly effective dual inhibitor targeting the PI3Kα/γ (IC50: 0.4/5.4 nM)and mTOR (IC50: 1.6 nM) in the PI3K/mTOR signaling pathway.	Venkatesan AM, et al. J Med Chem. 2010, 53(6), 2636-2645.
Palifosfamide	143.05	120.589	1.18626	ZIO-201;Isophosphoramide mustard;Isophosphamide mustard	31645-39-3	C(CCl)NP(=O)(NCCCl)O	C4H11Cl2N2O2P	221.02	DNA Damage/DNA Repair	DNA Alkylation inhibitor	DNA alkylator	Palifosfamide lysine (ZIO-201) is a stable form of palifosfamide. Palifosfamide lysine has broad activity in sarcoma lines in vitro. The IC50 ranges from 2.25 to 6.75 μM for most cell lines except OS222 (IC50=31.5 μM).	Hingorani P, et al. Preclinical activity of palifosfamide lysine (ZIO-201) in pediatric sarcomas including oxazaphosphorine-resistant osteosarcoma. Cancer Chemother Pharmacol. 2009 Sep;64(4):733-40.
Mesalamine	131.032	110.86	1.18196	5-ASA;Mesalazine;5-Aminosalicylic Acid	89-57-6	Nc1cc(C(=O)O)c(O)cc1	C7H7NO3	153.14	Immunology/Inflammation; Metabolism; NF-Κb; Neuroscience	COX inhibitor; Lipoxygenase inhibitor; MPO inhibitor; NF-κB inhibitor; PPAR agonist	COX; ALOX5; MPO; NF-κB; PPARγ	Mesalamine is an anti-inflammatory agent, structurally related to the SALICYLATES, which is active in INFLAMMATORY BOWEL DISEASE. It is considered to be the active moiety of SULPHASALAZINE.	Egan LJ, et al. J Biol Chem,1999, 274(37), 26448-26453.
Fesoterodine fumarate	109.597	92.7343	1.18184	SPM 907;Toviaz	286930-03-8	c1(ccc(cc1[C@@H](c1ccccc1)CCN(C(C)C)C(C)C)CO)OC(=O)C(C)C.C(=O)(/C=C/C(=O)O)O	C26H37NO3·C4H4O4	527.65	Neuroscience	AChR antagonist	mAChR	Fesoterodine Fumarate is the fumarate salt form of fesoterodine, a competitive muscarinic receptor antagonist with muscle relaxant and urinary antispasmodic properties. Fesoterodine is rapidly hydrolyzed in vivo into its active metabolite 5-hydroxymethyl tolterodine, which binds and inhibits muscarinic receptors on the bladder detrusor muscle, thereby preventing bladder contractions or spasms cau…	Malhotra B, et al. Curr Med Chem, 2009, 16(33), 4481-4489.
Methacycline hydrochloride	100.614	85.1538	1.18156	Methacycline HCl;Rondomycin	3963-95-9	Cl.CN(C)[C@H]1[C@@H]2[C@@H](O)[C@@H]3C(=C)c4cccc(O)c4C(=O)C3=C(O)[C@]2(O)C(=O)C(C(N)=O)=C1O	C22H23ClN2O8	478.88	Microbiology&Virology	ribosome agonist	16S ribosome; 30S ribosome	Methacycline hydrochloride is a broad-spectrum semisynthetic antibiotic related to TETRACYCLINE but excreted more slowly and maintaining effective blood levels for a more extended period.	Xi Y, et al. Am J Respir Cell Mol Biol,2014, 50(1), 51-60.
Binimetinib	38.5529	32.6337	1.18138	ARRY-162;ARRY-438162;MEK162	606143-89-9	Cn1cnc2c1cc(c(c2F)Nc1c(cc(cc1)Br)F)C(=O)NOCCO	C17H15BrF2N4O3	441.23	MAPK	MEK inhibitor	MEK	Binimetinib (MEK162, ARRY-162, ARRY-438162) is an orally available inhibitor of MEK1/2 (IC50: 12 nM) in a cell-free assay.	J Pheneger, et al. 2006, ACR Annual Scientific Meeting. Abst 794.
Spebrutinib	128.591	108.972	1.18003	CC-292;AVL-292;LMK-435	1202757-89-8	COCCOC1=CC=C(NC2=NC=C(F)C(NC3=CC(NC(=O)C=C)=CC=C3)=N2)C=C1	C22H22FN5O3	423.44	Angiogenesis	BTK inhibitor; Src inhibitor	BRK; BTK; c-Src; Lyn; Yes	Spebrutinib is an orally bioavailable, selective inhibitor of Bruton's agammaglobulinemia tyrosine kinase (BTK), with potential antineoplastic activity.	Evans E, et al. ASH Annual Meeting, 2011 San Diego, CA.
Demeclocycline hydrochloride	109.651	92.9753	1.17936	Demeclocycline HCl;Detravis;Clortetrin;Declomycin	64-73-3	[C@@H]12[C@](C(=C3[C@H](C2)[C@@H](c2c(C3=O)c(ccc2Cl)O)O)O)(C(=O)C(=C([C@H]1N(C)C)O)C(=O)N)O.Cl	C21H21ClN2O8·HCl	501.32	Microbiology&Virology	ribosome inhibitor	30S ribosome	Demeclocycline hydrochloride is a TETRACYCLINE analog having a 7-chloro and a 6-methyl. Because it is excreted more slowly than TETRACYCLINE, it maintains effective blood levels for longer periods of time.	Imming P, et al. Nat Rev Drug Discov. 2006 Oct;5(10):821-34.
Acetylspiramycin	108.389	91.929	1.17905	Foromacidin B;Spiramycin II;Spiramycin B;ASPM	24916-51-6	CO[C@H]1[C@@H](CC(=O)O[C@H](C)C\C=C\C=C\[C@H](O[C@H]2CC[C@@H]([C@@H](C)O2)N(C)C)[C@H](C)C[C@H](CC=O)[C@@H]1O[C@@H]1O[C@H](C)[C@@H](O[C@H]2C[C@@](C)(O)[C@@H](O)[C@H](C)O2)[C@@H]([C@H]1O)N(C)C)OC(C)=O	C45H76N2O15	885.09	Microbiology&Virology	ribosome inhibitor	50S ribosome	Acetylspiramycin targets 50S ribosome to inhibit protein synthesis.	Kondo A, et al. Jpn J Antibiot. 1990 Sep;43(9):1521-9.
Vorolanib	122.045	103.565	1.17844	CM082;X-82	1013920-15-4	CN(C)C(=O)N1CC[C@@H](C1)NC(=O)c1c(C)[nH]c(\C=C2/C(=O)Nc3ccc(F)cc23)c1C	C23H26FN5O3	439.48	Tyrosine Kinase/Adaptors;Angiogenesis	VEGFR;PDGFR	VEGFR;PDGFR	Vorolanib is an orally active VEGFR/PDGFR dual inhibitor.	Bendell JC, et al. Phase I, First-in-Human, Dose-Escalation Study to Evaluate the Safety, Tolerability, and Pharmacokinetics of Vorolanib in Patients with Advanced Solid Tumors. Oncologist. 2019 Apr;24(4):455-e121.
Histamine 2HCl	96.7959	82.14	1.17843	peremin;Ceplene;Histamine dihydrochloride	56-92-8	Cl.Cl.NCCc1c[nH]cn1	C5H9N3·2HCl	184.07	GPCR/G Protein; Immunology/Inflammation; Neuroscience	Histamine Receptor agonist	H1 receptor; H2 receptor	Histamine, an organic nitrogen compound, works on target cells in the mammalian brain by stimulating of Histamine 1/2.	Hornyak SC, et al. Inflammation, 2003, 27(5), 317-327.
Fingolimod hydrochloride	110.698	94.0319	1.17724	FTY720;Fingolimod (FTY720) HCl	162359-56-0	Cl.CCCCCCCCc1ccc(CCC(N)(CO)CO)cc1	C19H34ClNO2	343.93	GPCR/G Protein	S1P Receptor	S1P	Fingolimod, a novel immune modulator, is a sphingosine 1-phosphate (S1P) antagonist (IC50: 0.033 nM in K562 and NK cells).	Rolin J, et al. FTY720 and SEW2871 reverse the inhibitory effect of S1P on natural killer cell mediated lysis of K562 tumor cells and dendritic cells but not on cytokine release. Cancer Immunol Immunother. 2010, 59(4), 575-586.
Calcitriol	53.6514	45.5847	1.17696	1,25-Dihydroxyvitamin D3;RO215535;Topitriol;Rocaltrol;Calcijex	32222-06-3	OC(C)(C)CCC[C@@H](C)[C@@H]1[C@@]2(C)CCC/C(=C\C=C/3\C[C@@H](O)C[C@H](O)C3=C)/[C@@H]2CC1	C27H44O3	416.64	Metabolism	Vitamin inhibitor	vitamin D receptor	Calcitriol is the physiologically active form of vitamin D. It is formed primarily in the kidney by enzymatic hydroxylation of 25-hydroxycholecalciferol (CALCIFEDIOL). Its production is stimulated by low blood calcium levels and parathyroid hormone. Calcitriol increases intestinal absorption of calcium and phosphorus, and in concert with parathyroid hormone increases bone resorption.	Rigby WF, et al. J Clin Invest, 1984, 74(4), 1451-1455.
Tandospirone citrate	113.786	96.7412	1.17619	SM-3997 citrate	112457-95-1	O=C(O)CC(O)(CC(=O)O)C(=O)O.O=C1C2C3CCC(C3)C2C(=O)N1CCCCN1CCN(c2ncccn2)CC1	C27H37N5O9	575.61	GPCR/G Protein；Neuroscience	5-HT Receptor	5-HT	Tandospirone citrate is a potent and selective 5-HT1A receptor partial agonist (Ki : 27 nM)	Miwa H , Nagahara A , Tominaga K , et al. Efficacy of the 5-HT1A Agonist Tandospirone Citrate in Improving Symptoms of Patients With Functional Dyspepsia: A Randomized Controlled Trial[J]. The American Journal of Gastroenterology, 2009, 104(11):2779-2787.
Tozasertib	60.984	51.8869	1.17533	VX 680;MK-0457	639089-54-6	CN1CCN(CC1)c1cc(Nc2cc(C)[nH]n2)nc(Sc2ccc(NC(=O)C3CC3)cc2)n1	C23H28N8OS	464.59	Cell Cycle/Checkpoint; Chromatin/Epigenetic	Aurora Kinase	Aurora A; Aurora B; Aurora C	MK-0457 is a pan-Aurora kinase inhibitor (Kis: 0.6/18/4.6 nM for Aurora A/Aurora B/Aurora C). It shows selectivity against more than 190 different kinases.	Harrington EA, et al. VX-680, a potent and selective smallmolecule inhibitor of the Aurora kinases, suppresses tumor growth in vivo. Nat Med. 2004; 10:262-7.
Idarubicin HCl	8.98382	7.64539	1.17506	4-Demethoxydaunorubicin hydrochloride;Idarubicin hydrochloride;4-demethoxydaunorubicin (NSC256439, 4-DMDR) HCl;Zavedos;Idamycin	57852-57-0	C[C@H]1[C@H]([C@H](C[C@@H](O1)O[C@H]1C[C@@](Cc2c(c3c(c(c12)O)C(=O)c1ccccc1C3=O)O)(C(=O)C)O)N)O.Cl	C26H27NO9·HCl	533.95	DNA Damage/DNA Repair; Others	Others inhibitor; Topoisomerase inhibitor	Multicellular spheroids; Topo II (MCF-7 cells)	Idarubicin HCl, a hydrochloride salt form of Idarubicin, is a DNA topoisomerase II (topo II) inhibitor for MCF-7 cells ( IC50: 3.3 ng/mL).	Orlandi P, et al. J Chemother. 2005, 17(6), 663-667.
Pimozide	104.572	89.0449	1.17437	R6238	2062-78-4	Fc1ccc(cc1)C(CCCN1CCC(CC1)n1c2ccccc2[nH]c1=O)c1ccc(F)cc1	C28H29F2N3O	461.55	GPCR/G Protein;Membrane transporter/Ion channel;Neuroscience	Dopamine Receptor antagonist;Potassium Channel inhibitor;Adrenergic Receptor	D2; Potassium Channel;α1-adrenoceptor	Pimozide is a diphenylbutylpiperidine derivative and a dopamine antagonist with the antipsychotic property. Pimozide selectively inhibits type 2 dopaminergic receptors in the central nervous system (CNS), thereby decreasing dopamine neurotransmission and reducing the occurrence of the motor and vocal tics and delusions of parasitosis. In addition, this agent antagonizes alpha-adrenergic and 5-HT2…	Silva MR, et al. Pharmacol Toxicol. 2003 Jul;93(1):42-7.
Bretylium tosylate	108.028	92.1143	1.17276	N/A	61-75-6	CC1=CC=C(C=C1)S([O-])(=O)=O.CC[N+](C)(C)CC1=CC=CC=C1Br	C18H24BrNO3S	414.36	Others	Others	Others	Bretylium tosylate is an inhibitor of the presynaptic release of vasoconstrictor neurotransmitters, a available antiarrhythmic drug for ventricular arrhythmias.	Dhurandhar R W , Teasdale S J , Mahon W A . Bretylium Tosylate in the Management of Refractory Ventricular Fibrillation[J]. Canadian Medical Association journal, 1971, 105(2):161-5 passim.
Sitravatinib	126.549	108.013	1.17161	MG516;MGCD516	1123837-84-2	COCCNCC1=CN=C(C=C1)C2=CC3=NC=CC(=C3S2)OC4=C(C=C(C=C4)NC(=O)C5(CC5)C(=O)NC6=CC=C(C=C6)F)F	C33H29F2N5O4S	629.68	Tyrosine Kinase/Adaptors;Angiogenesis	Tyrosine Kinases inhibitor;Discoidin Domain Receptor (DDR);TAM Receptor;VEGFR	DDR2;EPHA3;Axl;Mer;VEGFR3 (FLT4);Mer;VEGFR3 (FLT4)	Sitravatinib (MGCD516) is an inhibitor targeting multiple RTKs involved in driving sarcoma cell growth, including c-Met, c-Kit, PDGFRα/β, PDGFR, and Axl.	Patwardhan PP et al. Significant blockade of multiple receptor tyrosine kinases by MGCD516 (Sitravatinib), a novel small molecule inhibitor, shows potent anti-tumor activity in preClinicalal models of sarcoma. Oncotarget, 2016 Jan 26;7(4):4093-109.
Velpatasvir	98.5225	84.2282	1.16971	GS-5816	1377049-84-7	COC[C@H]1C[C@H](N(C1)C(=O)[C@H](NC(=O)OC)c1ccccc1)c1ncc([nH]1)-c1ccc-2c(COc3cc4c5nc([nH]c5ccc4cc-23)[C@@H]2CC[C@H](C)N2C(=O)[C@@H](NC(=O)OC)C(C)C)c1	C49H54N8O8	883.02	Microbiology&Virology; Proteases/Proteasome	HCV Protease inhibitor	HCV NS5A	Velpatasvir, also known as GS-5816, is a potent and selective Hepatitis C virus NS5A inhibitor. GS-5816 has demonstrated pan-genotypic activity and a high barrier to resistance in HCV replicon assays. GS-5816 demonstrated pangenotypic antiviral activity in patients with genotype 1-4 HCV infection. It will be further evaluated in combination with other pangenotypic direct-acting antivirals to achi…	Kanda T. Hepatol Int. 2016 Jun 9. [Epub ahead of print]
Doripenem Hydrate	109.941	94.0433	1.16904	Doripenem monohydrate;S 4661 monohydrate;S-4661	364622-82-2	N12C(=C([C@@H]([C@@H]2[C@H](C1=O)[C@@H](C)O)C)S[C@H]1C[C@H](NC1)CNS(=O)(=O)N)C(=O)O.O	C15H24N4O6S2·H2O	438.52	Microbiology&Virology	Antibiotic	Antibiotic	Doripenem Hydrate is a broad-spectrum injectable antibiotic, used for Gram-positive, Gram-negative and anaerobic pathogens.	Jones RN, et al. J Antimicrob Chemother, 2004, 54(1), 144-154.
Dexamethasone	141.086	120.707	1.16883	Prednisolone F;Dexamethasone;Hexadecadrol;MK 125;NSC 34521	50-02-2	C[C@@H]1C[C@H]2[C@@H]3CCC4=CC(=O)C=C[C@]4(C)[C@@]3(F)[C@@H](O)C[C@]2(C)[C@@]1(O)C(=O)CO	C22H29FO5	392.46	Endocrinology/Hormones; GPCR/G Protein; Immunology/Inflammation; Metabolism	Glucocorticoid Receptor agonist; IL Receptor modulator;	Glucocorticoid Receptor; IL receptor	Dexamethasone is a glucocorticoid receptor agonist and an IL receptor modulator.Dexamethasone inhibits production of exosomes containing inflammatory microRNA-155 in lipopolysaccharide-induced macrophage inflammatory responses	Adcock IM, et al. Ligand-induced differentiation of glucocorticoid receptor (GR) trans-repression and transactivation: preferential targetting of NF-kappaB and lack of I-kappaB involvement. Br J Pharmacol. 1999 Jun;127(4):1003-11.
CHLOROQUINE	130.657	111.806	1.1686	N/A	54-05-7	CCN(CC)CCCC(C)Nc1ccnc2cc(Cl)ccc12	C18H26ClN3	319.87	Microbiology&virology;Proteases/Proteasome;Autophagy;Immunology/Inflammation;Anti-infection	HIV Protease;Autophagy;TLR;SARS-CoV	HIV-1;autophagy;TLR;SARS-COV-2	Chloroquine is an autophagy and toll-like receptors (TLRs) inhibitor. Chloroquine is an antimalarial and anti-inflammatory agent widely used to treat malaria and rheumatoid arthritis. Chloroquine is highly effective in the control of SARS-CoV-2 (COVID-19) infection in vitro with EC50 of 1.13 μM.	Tuomela J, et al. Chloroquine has tumor-inhibitory and tumor-promoting effects in triple-negative breast cancer. Oncol Lett. 2013 Dec;6(6):1665-1672.
Disulfiram	7.05786	6.04365	1.16782	TETD;Tetraethylthiuram disulfide;NSC 190940	97-77-8	CCN(CC)C(=S)SSC(=S)N(CC)CC	C10H20N2S4	296.54	Metabolism	Dehydrogenase inhibitor	ALDH1; DBH	Disulfiram is a carbamate derivative used as an alcohol deterrent. It is a relatively nontoxic substance when administered alone, but markedly alters the intermediary metabolism of alcohol. When alcohol is ingested after administration of disulfiram, blood acetaldehyde concentrations are increased, followed by flushing, systemic vasodilation, respiratory difficulties, nausea, hypotension, and oth…	Chen D, et al. Cancer Res, 2006, 66(21), 10425-10433.
Exatecan Mesylate	10.0955	8.65164	1.16689	DX8951f	169869-90-3	CS(O)(=O)=O.CC[C@@]1(O)C(=O)OCc2c1cc1-c3nc4cc(F)c(C)c5CC[C@H](N)c(c3Cn1c2=O)c45	C25H26FN3O7S	531.55	DNA Damage/DNA Repair	Topoisomerase	Topo I	Exatecan Mesylate is a DNA topoisomerase I inhibitor (IC50: 2.2 μM, 0.975 μg/mL).	Mitsui I, et al. A new water-soluble camptothecin derivative, DX-8951f, exhibits potent antitumor activity against human tumors in vitro and in vivo. Jpn J Cancer Res. 1995 Aug;86(8):776-82.
Ulixertinib	95.2358	81.6309	1.16666	VRT752271;BVD-523	869886-67-9	[nH]1c(cc(c1)c1cc(ncc1Cl)NC(C)C)C(=O)N[C@H](CO)c1cc(ccc1)Cl	C21H22Cl2N4O2	433.33	MAPK	ERK inhibitor	ERK2	Ulixertinib (BVD-523, VRT752271) is an effective and reversible ERK1/ERK2 inhibitor. The IC50 of Ulixertinib is less than 0.3 nM for ERK2.	Ward RA, et al. J Med Chem. 2015, 58(11), 4790-4801.
Proadifen hydrochloride	92.3099	79.1303	1.16656	RP-5171;U-5446;SKF-525A	62-68-0	Cl.CCCC(C(=O)OCCN(CC)CC)(c1ccccc1)c1ccccc1	C23H32ClNO2	389.96	Metabolism	P450 inhibitor	CYP	Proadifen hydrochloride is an inhibitor of drug metabolism and cytochrome P-450 enzyme system activity.	Viana AP, Osswald W. Arzneimittelforschung. 1970 Jun;20(6):851-3.
Tenofovir alafenamide	40.552	34.7743	1.16615	GS-7340	379270-37-8	CC(C)OC(=O)[C@H](C)N[P@](=O)(CO[C@H](C)Cn1cnc2c(N)ncnc12)Oc1ccccc1	C21H29N6O5P	476.47	Microbiology&Virology	Reverse Transcriptase inhibitor	Reverse Transcriptase	Tenofovir Alafenamide (GS-7340) is a nucleotide reverse transcriptase inhibitor (NRTI) and a novel ester prodrug of the antiretroviral tenofovir.	Chapman H, et al. Nucleosides Nucleotides Nucleic Acids. 2001, 20(4-7), 1085-10[90.
Pimecrolimus	64.7426	55.567	1.16513	SDZ-ASM 981;ASM 981	137071-32-0	CC[C@@H]1\C=C(C)\C[C@H](C)C[C@H](OC)[C@H]2O[C@](O)([C@H](C)C[C@@H]2OC)C(=O)C(=O)N2CCCC[C@H]2C(=O)O[C@@H]([C@H](C)[C@@H](O)CC1=O)C(\C)=C\[C@@H]1CC[C@H](Cl)[C@@H](C1)OC	C43H68ClNO11	810.45	Immunology/Inflammation	Others	Others	Pimecrolimus, a calcineurin inhibitor immunosuppressant, binds to the receptor macrophilin-12 (FKBP-12) forming a complex that blocks the calcium-dependent signal transduction cascade mediated by calcineurin.	Nghiem P, et al. Am Acad Dermatol, 2002, 46(2), 228-241.
Dexpanthenol	104.312	89.6167	1.16398	D-Panthenol;Pantothenol;Ilopan;D-Pantothenyl alcohol	81-13-0	[C@H](C(=O)NCCCO)(C(CO)(C)C)O	C9H19NO4	205.25	Metabolism	Vitamin inhibitor	VB5	Dexpanthenol is an alcoholic analogue of D-pantothenic acid and cholinergic agent. Dexpanthenol acts as a precursor of coenzyme A necessary for acetylation reactions and is involved in the synthesis of acetylcholine. Although the exact mechanism of the actions of dexpanthenol is unclear, it may enhance the effect of acetylcholine. Dexpanthenol acts on the gastrointestinal tract and increases lowe…	Zakaria MM, et al. J Pak Med Assoc. 2011, 61(9):889-92.
Mefloquine hydrochloride	98.3271	84.5077	1.16353	Mefloquin hydrochloride;Mefloquine HCl	51773-92-3	[C@@H](O)([C@@H]1NCCCC1)c1cc(nc2c1cccc2C(F)(F)F)C(F)(F)F.Cl	C17H17ClF6N2O	414.77	Others	Others inhibitor	hemozoin	Mefloquine is a quinoline derivative used for the prevention and therapy of P. falciparum malaria.	Fitch CD. Life Sci. 2004 Mar 5; 74(16):1957-72.
Trametinib	42.0531	36.1498	1.1633	JTP-74057;GSK1120212	871700-17-3	CC(=O)Nc1cccc(c1)-n1c2c(C)c(=O)n(C)c(Nc3ccc(I)cc3F)c2c(=O)n(C2CC2)c1=O	C26H23FIN5O4	615.39	MAPK	MEK	MEK1; MEK2	Trametinib is an ATP-noncompetitive inhibitor of MEK 1/2 (IC50s: 0.7/0.9 nM). It shows low inhibition for more than 180 kinases, including B-Raf, c-Raf, and MEK5.	Yamaguchi T, et al. Antitumor activities of JTP-74057 (GSK1120212), a novel MEK1/2 inhibitor, on colorectal cancer cell lines in vitro and in vivo. Int J Oncol, 2011, 39(1), 23-31.
Daclatasvir dihydrochloride	92.8894	79.859	1.16317	BMS-790052 dihydrochloride	1009119-65-6	O=C(N1[C@H](c2[nH]c(cn2)c2ccc(c3ccc(c4[nH]c(nc4)[C@H]4N(C(=O)[C@@H](NC(=O)OC)C(C)C)CCC4)cc3)cc2)CCC1)[C@@H](NC(=O)OC)C(C)C.Cl.Cl	C40H52Cl2N8O6	811.8	Microbiology&Virology; Proteases/Proteasome	HCV Protease inhibitor	HCV NS5A	Daclatasvir is an orally available antiviral agent that inhibits the NS5A region of the hepatitis C virus (HCV) and is used in combination with other oral antiviral agents to treat chronic hepatitis C. Elevations in serum enzyme levels during daclatasvir therapy are uncommon, and it has yet to be convincingly implicated in cases of clinically apparent liver injury with jaundice.	Fridell RA et al. Antimicrob Agents ChemOthers. 2010 Sep;54(9):3641-50.
Zidovudine	105.874	91.0998	1.16218	AZT;ZDV;Azidothymidine;NSC 602670	30516-87-1	[C@H]1(n2c(=O)[nH]c(=O)c(c2)C)C[C@@H]([C@H](O1)CO)N=[N+]=[N-]	C10H13N5O4	267.24	DNA Damage/DNA Repair; Microbiology&Virology	Reverse Transcriptase inhibitor; Telomerase inhibitor	Reverse Transcriptase; Telomerase reverse transcriptase	Zidovudine is a synthetic dideoxynucleoside. After intracellular phosphorylation to its active metabolite, zidovudine inhibits DNA polymerase, resulting in the inhibition of DNA replication and cell death. This agent also decreases levels of available pyrimidines.	Chiang G, et al. Clin Ther,1996, 18(6), 1080-1092.
Treprostinil Sodium	106.262	91.4463	1.16202	UT-15	289480-64-4	[Na+].CCCCC[C@H](O)CC[C@H]1[C@H](O)C[C@@H]2Cc3c(C[C@H]12)cccc3OCC([O-])=O	C23H33NaO5	412.5	GPCR/G Protein;Angiogenesis;Tyrosine Kinase/Adaptors;Apoptosis	Prostaglandin Receptor;VEGFR;c-RET	DP1, IP, EP2;VEGFR2;RET	Treprostinil is a potent DP1, IP and EP2 agonist (EC50: 0.6/1.9/6.2 nM).	Whittle BJ, et al. Binding and activity of the prostacyclin receptor (IP) agonists, treprostinil and iloprost, at human prostanoid receptors: treprostinil is a potent DP1 and EP2 agonist. Biochem Pharmacol. 2012 Jul 1;84(1):68-75.
Berbamine	118.863	102.368	1.16114	N/A	478-61-5	COc1cc2CCN(C)[C@H]3Cc4ccc(Oc5cc(C[C@H]6N(C)CCc7cc(OC)c(OC)c(Oc1cc23)c67)ccc5O)cc4	C37H40N2O6	608.73	Neuroscience	CaMKII inhibitor	CAMKIIγ	1. Berbamine has high binding affinity toward the (GGA);G-quadruplex. 2. Berbamine and its derivatives are promising agents to suppress liver cancer growth by targeting CAMKII. 3. Berbamine may be the first ATP-competitive inhibitor of CaMKII γ, could be as a new type of molecular targeted agent through inhibition of the CaMKII γ activity for treatment of leukemia. 4. Berbamine can enhance the an…	Jin X , Wu Y . Berbamine Enhances the Antineoplastic Activity of Gemcitabine in Pancreatic Cancer Cells by Activating Transforming Growth Factor-β/Smad Signaling[J]. The Anatomical Record Advances in Integrative Anatomy and Evolutionary Biology, 2014, 297(5).
Gramicidin	9.48946	8.17389	1.16095	Gramicidina;Gramicidine;Gramicidinum	1405-97-6	C[C@@H](C(=O)N[C@H](CC(C)C)C(=O)N[C@@H](C)C(=O)N[C@H](C(C)C)C(=O)N[C@@H](C(C)C)C(=O)N[C@@H](C(C)C)C(=O)N[C@@H](CC1=CNC2=CC=CC=C21)C(=O)N[C@H](CC(C)C)C(=O)N[C@@H](CC3=CNC4=CC=CC=C43)C(=O)N[C@H](CC(C)C)C(=O)N[C@@H](CC5=CNC6=CC=CC=C65)C(=O)N[C@H](CC(C)C)C(=O)N[C@@H](CC7=CNC8=CC=CC=C87)C(=O)NCCO)NC(=O)CNC(=O)[C@H](C(C)C)NC=O	C99H140N20O17	1882.34	Immunology/Inflammation	MRP inhibitor	MRP1	A group of peptide antibiotics from BACILLUS brevis. Gramicidin C or S is a cyclic, ten-amino acid polypeptide and gramicidins A, B, D are linear. Gramicidin is one of the two principal components of TYROTHRICIN.	Nagy H, et al. Biochem Biophys Res Commun. 2004 Mar 19;315(4):942-9.
Phenoxybenzamine hydrochloride	129.083	111.207	1.16074	Phenoxybenzamine HCl;NSC 37448;NCI-c01661	63-92-3	Cl.CC(COc1ccccc1)N(CCCl)Cc1ccccc1	C18H23Cl2NO	340.3	GPCR/G Protein; Neuroscience	Adrenergic Receptor antagonist; CaMK inhibitor	α-adrenergic receptor; CAM	Phenoxybenzamine Hydrochloride is the hydrochloride salt form of phenoxybenzamine, a synthetic, dibenzamine alpha-adrenergic antagonist with antihypertensive and vasodilatory properties. Phenoxybenzamine non-selectively and irreversibly blocks the postsynaptic alpha-adrenergic receptor in smooth muscle, thereby preventing vasoconstriction, relieving vasospasms, and decreasing peripheral resistanc…	Lenox, R.H., et al, Alpha 2-adrenergic receptor-mediated regulation of adenylate cyclase in the intact human platelet. Evidence for a receptor reserve. Mol Pharmacol, 1985. 27(1): p. 1-9.
Idebenone	115.966	100.105	1.15845	CV-2619	58186-27-9	COC1=C(OC)C(=O)C(=C(C)C1=O)CCCCCCCCCCO	C19H30O5	338.45	oxidation-reduction	Antioxidant agonist	Antioxidant	Idebenone is a synthetic analogue of ubiquinone (Coenzyme Q10), a vital cell antioxidant and essential component of the Electron Transport Chain (ETC).	Rego AC, et al. Free Radic Biol Med, 1999, 26(11-12), 1405-1417.
Dexmedetomidine HCl	128.525	110.968	1.15822	(S)-Medetomidine hydrochloride;(+)-Medetomidine hydrochloride;Dexmedetomidine hydrochloride;Precedex	145108-58-3	Cl.C[C@H](c1cnc[nH]1)c1cccc(C)c1C	C13H16N2·HCl	236.74	GPCR/G Protein	Adrenergic Receptor agonist	α2-adrenoceptor	Dexmedetomidine hydrochloride is an imidazole derivative that is an agonist of the adrenergic alpha-2 receptor. It is closely-related to MEDETOMIDINE, which is the racemic form of this compound.	Xue F, Zhang W, Chu HC.Kidney Int. 2016 May;89(5):1164.
Triflupromazine hydrochloride	110.139	95.2051	1.15686	Fluopromazine hydrochloride;Flumazin;Fluorofen;Neoprin	1098-60-8	Cl.CN(C)CCCN1c2ccccc2Sc2c1cc(cc2)C(F)(F)F	C18H20ClF3N2S	388.88	GPCR/G Protein; Neuroscience	5-HT Receptor antagonist; AChR antagonist; Dopamine Receptor antagonist	5-HT; mAChR; Dopamine	Triflupromazine hydrochloride, an antipsychotic medication, is Dopamine D1/D2 receptor antagonists.	Snyder S, et al. Arch Gen Psychiatry. 1974 Jul;31(1):58-61.
DL-α-Tocopherol	110.372	95.4446	1.1564	Alpha-Tochopherol;Ephanyl	10191-41-0	CC1=C(C(=C2CCC(OC2=C1C)(C)CCCC(C)CCCC(C)CCCC(C)C)C)O	C29H50O2	430.71	Others	Others	Others	Antioxidant.	Sakouhi, F., et al.: Food Chem., 108, 833 (2008)
Torasemide	108.225	93.6343	1.15582	Torsemide;AC-4464;JDL-464	56211-40-6	Cc1cc(ccc1)Nc1c(cncc1)S(=O)(=O)NC(=O)NC(C)C	C16H20N4O3S	348.42	Membrane transporter/Ion channel	Na-K-Cl cotransporter inhibitor	Na-K-Cl cotransporter	Torsemide is an anilinopyridine sulfonylurea belonging to the class of loop diuretics. Torsemide has a prolonged duration of action compared to other loop diuretics, is extensively protein bound in plasma and has a relatively long half-life.	Goodfriend TL, et al. Life Sci,1998, 63(3), PL45-50.
Tivozanib	130.619	113.059	1.15531	KRN951;AV-951	475108-18-0	COc1cc2nccc(Oc3cc(Cl)c(NC(=O)Nc4noc(C)c4)cc3)c2cc1OC	C22H19ClN4O5	454.86	Angiogenesis; Tyrosine Kinase/Adaptors	Ephrin Receptor inhibitor; PDGFR inhibitor; VEGFR inhibitor	EphB2; PDGFRα; VEGFR1; VEGFR2; VEGFR3	Tivozanib is an orally bioavailable inhibitor of vascular endothelial growth factor receptors (VEGFRs) 1, 2 and 3 with potential antiangiogenic and antineoplastic activities.	Nakamura K, et al. Cancer Res, 2006, 66(18), 9134-9142.
Guanethidine Monosulfate	110.75	95.8783	1.15511	Guanethidine sulfate	645-43-2	OS(O)(=O)=O.NC(=N)NCCN1CCCCCCC1	C10H24N4O4S	296.39	Neuroscience	Norepinephrine inhibitor	Norepinephrine (NE)	Guanethidine is an antihypertensive drug that reduces the release of catecholamines.	Fabiani ME, et al. Pharmacol Res. 1996 Mar;33(3):171-80.
Arteether	68.8051	59.6596	1.15329	(+)-Arteether;Artemotil;β-Arteether;Beta-Arteether;SM-227	75887-54-6	CCO[C@H]1O[C@@H]2O[C@@]3(C)CC[C@H]4[C@H](C)CC[C@@H]([C@H]1C)[C@@]24OO3	C17H28O5	312.4	Autophagy; Immunology/Inflammation; GPCR/G Protein; Microbiology&Virology	CCR inhibitor; CXCR	CCL4; CCL5; CXCL10; CXCL9	Arteether is a new, fast-acting antimalarial drug.	Dwivedi H, et al. Parasitology. 2016, 143(12):1557-68.
Formoterol	96.1219	83.3873	1.15272	Arformoterol	73573-87-2	Oc1c(NC=O)cc([C@@H](O)CN[C@@H](Cc2ccc(OC)cc2)C)cc1	C19H24N2O4	344.4	GPCR/G Protein	Adrenergic Receptor agonist	β2-adrenergic receptor	Arformoterol is an adrenergic β-2 receptor agonist with a prolonged duration of action. It is used to manage asthma and in the treatment of chronic obstructive pulmonary disease.	Kobayashi Y, et al. Pulm Pharmacol Ther. 2012 Jun;25(3):201-7.
Lamotrigine	112.568	97.7356	1.15176	BW430C;LTG	84057-84-1	Nc1nc(N)c(nn1)c1c(Cl)c(Cl)ccc1	C9H7Cl2N5	256.09	GPCR/G Protein; Neuroscience	5-HT Receptor antagonist	5-HT (human platelets); 5-HT (rat brain synaptosomes)	Lamotrigine is an Anti-epileptic Agent and Mood Stabilizer. The physiologic effect of lamotrigine is by means of Decreased Central Nervous System Disorganized Electrical Activity.	Goa KL, et al. Drugs, 1993, 46(1), 152-176.
Balsalazide disodium salt dihydrate	143.55	124.716	1.15102	Balsalazide disodium dihydrate;Balsalazide sodium hydrate;Balsalazide disodium	150399-21-6	[Na+].[Na+].O.O.O=C([O-])c1cc(ccc1O)/N=N/c2ccc(cc2)C(=O)NCCC([O-])=O	C17H17N3Na2O8	437.31	JAK/STAT signaling	STAT	STAT	Balsalazide is an anti-inflammatory compound used in the treatment of Inflammatory Bowel Disease.Balsalazide is a new 5-aminosalicylic acid (5-ASA) containing prodrug. High dose balsalazide (3.0 g twice daily) was superior in maintaining remission in patients with ulcerative colitis compared with a low dose (1.5 g twice daily) or a standard dose of mesalazine (0.5 g three times daily). All three …	Kruis W, et al. Low dose balsalazide (1.5 g twice daily) and mesalazine (0.5 g three times daily) maintained remission of ulcerative colitis but high dose balsalazide (3.0 g twice daily) was superior in preventing relapses. Gut, 2001. 49(6): p. 783-789.
Fluphenazine hydrochloride	101.213	88.083	1.14906	Fluphenazine dihydrochloride;Prolixin	146-56-5	Cl.OCCN1CCN(CCCN2c3ccccc3Sc3c2cc(cc3)C(F)(F)F)CC1.Cl	C22H28Cl2F3N3OS	510.44	GPCR/G Protein; Neuroscience	Dopamine Receptor antagonist	Dopamine	Fluphenazine dihydrochloride is an inhibitor of phenothiazine-class D1DR and D2DR; In studies, Fluphenazine can be used to probe the effects and metabolic process of this commonly used dopamine antagonist.	Qin ZH, Weiss B. Eur J Pharmacol. 1994 Sep 15;269(1):25-33.
Fluticasone propionate	115.857	100.853	1.14877	CCI-187881	80474-14-2	CCC(=O)O[C@@]1([C@H](C)C[C@H]2[C@@H]3C[C@H](F)C4=CC(=O)C=C[C@]4(C)[C@@]3(F)[C@@H](O)C[C@]12C)C(=O)SCF	C25H31F3O5S	500.57	Endocrinology/Hormones; Metabolism	Estrogen/progestogen Receptor agonist; Glucocorticoid Receptor agonist; GR inhibitor; Phospholipase inhibitor	ER; Mineralocorticoid Receptor; Glucocorticoid Receptor; Cytosolic PLA2	Fluticasone propionate, derived from fluticasone used to remedy asthma and allergic rhinitis, is a high affinity, selective GR (glucocorticoid receptor) agonist.	Baouz S, et al. Int Immunol,2005, 17(11), 1473-1481.
PF-06651600	111.092	96.7425	1.14833	N/A	1792180-81-4	C[C@H]1CC[C@H](CN1C(=O)C=C)Nc1ncnc2[nH]ccc12	C15H19N5O	285.34	Angiogenesis; Chromatin/Epigenetic; JAK/STAT signaling; Stem Cells	JAK	JAK3	PF-06651600 is a potent JAK3-selective inhibitor (IC50: 33.1 nM).	Telliez JB, et al. Discovery of a JAK3-Selective Inhibitor: Functional Differentiation of JAK3-Selective Inhibition over pan-JAK or JAK1-Selective Inhibition. ACS Chem Biol. 2016 Dec 16;11(12):3442-3451.
8-Methoxypsoralen	125.003	108.903	1.14784	8-MOP;Xanthotoxin;Methoxsalen;NCI-C55903	298-81-7	COc1c2oc(=O)ccc2cc2c1occ2	C12H8O4	216.19	DNA Damage/DNA Repair	DNA Alkylation agonist	DNA	Methoxsalen is a Photoactivated Radical Generator and Psoralen. The mechanism of action of methoxsalen is as a Photoabsorption. The physiologic effect of methoxsalen is by means of Photosensitizing Activity.	Zhang W, et al. Drug Metab Dispos,2001, 29(6), 897-902.
Mesna	112.895	98.3686	1.14767	Mesnum;Sodium 2-mercaptoethanesulfonate;Mesnex;Uromitexan;Mitexan	19767-45-4	[Na+].[O-]S(=O)(=O)CCS	C2H5NaO3S2	164.18	Others	Others	Others	Mesna is a sulfhydryl compound used to prevent urothelial toxicity by inactivating metabolites from antineoplastic agents, such as ifosfamide or cyclophosphamide.	Kalcioglu MT, et al. Am J Otolaryngol. 2014 May-Jun;35(3):357-61.
L-5-Hydroxytryptophan	103.301	90.0611	1.14701	Oxitriptan;L-5-HTP;L-oxitriptan	4350-09-8	c12c([nH]cc1C[C@@H](C(=O)O)N)ccc(c2)O	C11H12N2O3	220.22	Others	Amino Acids and Derivatives inhibitor	Amino Acids and Derivatives	The immediate precursor in the biosynthesis of SEROTONIN from tryptophan. It is used as an antiepileptic and antidepressant.	Overington JP, et al. Nat Rev Drug Discov. 2006 Dec;5(12):993-6.
Riboflavin	107.438	93.6709	1.14697	E101;Vitamin B2	83-88-5	Cc1cc2nc3c(=O)[nH]c(=O)nc3n(C[C@H](O)[C@H](O)[C@H](O)CO)c2cc1C	C17H20N4O6	376.37	Metabolism	Vitamin antagonist	VB2	Riboflavin is a micronutrient that occurs in the free form only in the retina of the eye, in whey, and in urine; its principal forms in tissues and cells are as flavin mononucleotide and flavin-adenine dinucleotide.	Solovieva IM, et al. FEMS Microbiol Lett. 2005 Feb 1;243(1):51-8.
Ftaxilide	102.475	89.3743	1.14658	Histanorm	19368-18-4	Cc1cccc(C)c1NC(=O)c1ccccc1C(=O)O	C16H15NO3	269.3	Microbiology&Virology	Antibacterial	Antibacterial	Ftaxilide has antibacterial property, used as antiseptic.	Gerard M. Meisel, et al. Gastrointestinal compositions. US6986901B2.
Bisantrene	81.5473	71.1275	1.14649	CL216942	78186-34-2	C1CN=C(N\N=C\c2c3ccccc3c(\C=N\NC3=NCCN3)c3ccccc23)N1	C22H22N8	398.46	DNA Damage/DNA Repair	Topoisomerase	Topoisomerase	Bisantrene is an anthracenyl bishydrazone with antineoplastic activity. Bisantrene intercalates with and disrupts the configuration of DNA, resulting in DNA single-strand breaks, DNA-protein crosslinking, and inhibition of DNA replication. This agent is similar to doxorubicin in activity, but unlike doxorubicin, does not exhibit cardiotoxicity.	Sissi C, et al. DNA-binding preferences of Bisantrene analogues: relevance to the sequence specificity of drug-mediated topoisomerase II poisoning. Mol Pharmacol. 1998 Dec;54(6):1036-45.
Zileuton	138.712	121.036	1.14604	Abbott 64077;A 64077	111406-87-2	CC(N(O)C(N)=O)c1cc2ccccc2s1	C11H12N2O2S	236.29	Immunology/Inflammation; Metabolism; Neuroscience	COX inhibitor; Lipoxygenase inhibitor	COX-1; 5-Lipoxygenase	Zileuton is a synthetic derivative of hydroxyurea with antiasthmatic properties. The leukotriene inhibitor zileuton blocks 5-lipoxygenase, which catalyzes the formation of leukotrienes from arachidonic acid; causes bronchodilation; decreases bronchial mucous secretion and edema; and may prevent or decrease the symptoms of asthma.	Rossi A1, et al. Br J Pharmacol, 2010, 161(3), 555-570.
Epinephrine bitartrate	113.687	99.2119	1.1459	L-Adrenaline (+)-bitartrate salt;(-)-Epinephrine (+)-bitartrate salt;L-Epinephrine Bitartrate;Adrenalinium	51-42-3	O[C@H]([C@@H](O)C(O)=O)C(O)=O.CNC[C@H](O)c1ccc(O)c(O)c1	C13H19NO9	333.3	Neuroscience; Apoptosis; Others; GPCR/G Protein	Adrenergic Receptor; Others; TNF antagonist	Adrenergic Receptor; PAH; TNF-α	L-Epinephrine Bitartrate is alpha- and beta-adrenergic receptor stimulator.	Berecek KH, et al. Am J Physiol, 1982, 242(4):H593-601.
Zalcitabine	97.3458	85.0463	1.14462	2',3'-Dideoxycytidine;Dideoxycytidine;ddC;NSC 606170;Ro 24-2027/000	7481-89-2	Nc1nc(=O)n(cc1)[C@H]1CC[C@@H](CO)O1	C9H13N3O3	211.22	Microbiology&Virology; Proteases/Proteasome	HIV Protease inhibitor	HIV	Zalcitabine(Dideoxycytidine;ddC; 2', 3'-Dideoxycytidine) is a nucleoside analog reverse transcriptase inhibitor (NRTI); At low concentrations, It can potently inhibit HIV replication by binding to reverse transcriptase terminated synthesis of viral DNA chain.	Adkins JC, et al. Zalcitabine. An update of its pharmacodynamic and pharmacokinetic properties and clinical efficacy in the management of HIV infection.Drugs. 1997 Jun;53(6):1054-80.
Altretamine	122.457	107.056	1.14387	RB-1515;WR-95704;ENT-50852;Hexamethylmelamine;NSC13875	645-05-6	CN(C)c1nc(nc(n1)N(C)C)N(C)C	C9H18N6	210.28	DNA Damage/DNA Repair	DNA Alkylation	DNA Alkylating	Altretamine is an alkylating agent with antineoplastic activity.	Keldsen N, et al. Gynecol Oncol. 2003 Feb;88(2):118-22.
Isoprenaline hydrochloride	111.009	97.064	1.14367	Isoproterenol hydrochloride;Isoprenaline HCl;NCI-c55630	51-30-9	Cl.CC(C)NCC(O)c1ccc(O)c(O)c1	C11H18ClNO3	247.72	Neuroscience; Metabolism; PI3K/Akt/mTOR signaling; GPCR/G Protein	Adrenergic Receptor ; PDE; PI3K	Adrenergic Receptor; cAMP PDE; PI3K	Isoproterenol is a potent beta-adrenergic agonist with the peripheral vasodilator, bronchodilator, and cardiac stimulating properties.	Degerman E, et al. Evidence that insulin and isoprenaline activate the cGMP-inhibited low-Km cAMP phosphodiesterase in rat fat cells by phosphorylation. Proc Natl Acad Sci U S A. 1990 Jan;87(2):533-7
CB-103	121.554	106.285	1.14366	N/A	218457-67-1	CC(C)(C)c1ccc(Oc2ccc(N)cn2)cc1	C15H18N2O	242.32	Neuroscience; Proteases/Proteasome; Stem Cells	Gamma-secretase	notch	CB-103 is a orally active inhibitor of notch signaling pathway, with anti-tumor activity.	Freddy Radtke, et al. Inhibitors of notch signalling pathway and use thereof in treatment of cancers. US9296682B2.
Butylphthalide	105.79	92.7221	1.14094	3-Butylphthalide;3-n-Butylphthalide;3-n-Butylphathlide	6066-49-5	CCCCC1OC(=O)c2ccccc12	C12H14O2	190.24	Others	Others	Others	Butylphthalide is an anti-cerebral-ischemia drug; first isolated from the seeds of Apium graveolens Linn.	Zhao W, et al. 3-N-butylphthalide improves neuronal morphology after chronic cerebral ischemia. Neural Regen Res. 2014 Apr 1;9(7):719-26.
Procaterol hydrochloride	109.022	95.6861	1.13937	N/A	81262-93-3	Cl.Cl.O.CC(C)N[C@H](CC)[C@@H](O)c1ccc(O)c2NC(=O)C=Cc12.CC(C)N[C@H](CC)[C@@H](O)c2ccc(O)c1NC(=O)C=Cc12	C32H48Cl2N4O7	671.65	GPCR/G Protein	Adrenergic Receptor	β2-adrenergic receptor	Short-acting β2-adrenergic receptor agonist used to treat asthma.	Gohil VM,etal.Nutrient-sensitized screening for drugs that shift energy metabolism from mitochondrial respiration to glycolysis.Nat Biotechnol. 2010 Mar;28(3):249-55.
Oxacillin sodium	105.896	92.9751	1.13897	Oxacillin sodium salt;Oxabel	1173-88-2	Cc1c(c(no1)c1ccccc1)C(=O)N[C@H]1[C@@H]2N(C1=O)[C@H](C(S2)(C)C)C(=O)[O-].[Na+]	C19H18N3NaO5S	423.43	Others	Others	Others	Oxacillin sodium is an antibiotic similar to FLUCLOXACILLIN used in resistant staphylococci infections.	Woods GL, Yam P. Antimicrob Agents ChemOthers. 1988 Nov;32(11):1614-8.
LY2835219	21.4433	18.8506	1.13754	Abemaciclib methanesulfonate;LY2835219 (methanesulfonate);abemaciclib mesylate;LY2835219 mesylate	1231930-82-7	CCN1CCN(Cc2ccc(Nc3nc(c4cc(F)c5nc(C)n(C(C)C)c5c4)c(F)cn3)nc2)CC1.CS(=O)(=O)O	C27H32F2N8·CH4O3S	602.7	Cell Cycle/Checkpoint	CDK inhibitor	CDK4; CDK6	LY2835219 is a specific and effective inhibitor of CDK4(IC50=2 nM) and CDK6(IC50=10 nM).	Sanchez-Martinez et al. Mol Cancer Ther, 2011,10(11 Suppl), Abstract nr B234.
Sulfacetamide sodium	120.209	105.698	1.13729	Sulamyd sodium	127-56-0	[Na+].CC(=O)[N-]S(=O)(=O)c1ccc(N)cc1	C8H9N2NaO3S	236.22	Autophagy	Autophagy inhibitor	Autophagy	Sulfacetamide Sodium is an anti-infective agent. It is used topically to treat orally for urinary tract infections and skin infections.	Hanna C, et al. Ann Ophthalmol. 1985 Sep;17(9):560-4.
Doxycycline hyclate	103.914	91.381	1.13715	WC2031;Doxycycline hydrochloride hemiethanolate hemihydrate	24390-14-5	O.Cl.Cl.CCO.C[C@@H]1[C@H]2[C@H](O)[C@H]3[C@H](N(C)C)C(=O)C(C(N)=O)=C(O)[C@@]3(O)C(=O)C2=C(O)c2c(O)cccc12.C[C@@H]1[C@H]2[C@H](O)[C@H]3[C@H](N(C)C)C(=O)C(C(N)=O)=C(O)[C@@]3(O)C(=O)C2=C(O)c2c(O)cccc12	C22H24N2O8·HCl·1/2C2H6O·1/2H2O	512.9	Microbiology&Virology	ribosome inhibitor	16S ribosome; 30S ribosome	Doxycycline is a synthetic tetracycline derivative with similar antimicrobial activity. It is also an inhibitor of matrix metalloproteinases (MMP).	Almazin SM, et al. J Periodontol, 2009, 80(6), 999-1005.
Dobutamine (hydrochloride)	101.579	89.3535	1.13682	N/A	49745-95-1	Cl.CC(CCc1ccc(O)cc1)NCCc1ccc(O)c(O)c1	C18H24ClNO3	337.84	GPCR/G Protein;Neuroscience	Adrenergic Receptor	Adrenergic Receptor	Dobutamine (hydrochloride) is a catecholamine that acts as a β-adrenergic receptor agonist with potent positive inotropic effects.	Tyrankiewicz U , et al. Characterization of the cardiac response to a low and high dose of dobutamine in the mouse model of dilated cardiomyopathy by MRI in vivo. J Magn Reson Imaging. 2013 Mar;37(3):669-77.
L-Menthol	131.601	115.919	1.13529	(-)-Menthol;Levomenthol;Menthomenthol;Menthacamphor	2216-51-5	CC(C)[C@@H]1CC[C@@H](C)C[C@H]1O	C10H20O	156.27	Endocrinology/Hormones; GPCR/G Protein; Neuroscience	Opioid Receptor activator	Opioid Receptor; κ-opioid receptor	L-Menthol is a levo isomer of menthol, an organic compound made synthetically or obtained from peppermint or mint oils with flavoring and local anesthetic properties. When added to pharmaceuticals and foods, menthol functions as a fortifier for peppermint flavors. It also has a counterirritant effect on skin and mucous membranes, thereby producing a local analgesic or anesthetic effect.	Lu HF, et al. In Vivo. 2007, 21(2):285-9.
Valganciclovir hydrochloride	98.5999	86.9318	1.13422	Valganciclovir HCl;Valcyte;Valcyt	175865-59-5	Cl.CC(C)[C@H](N)C(=O)OCC(CO)OCn1cnc2c1[nH]c(N)nc2=O	C14H23ClN6O5	390.82	Others	Others	CMV	Valganciclovir Hydrochloride is a hydrochloride salt form of valganciclovir, a prodrug form of ganciclovir, a nucleoside analog of 2'-deoxyguanosine, with antiviral activity. After phosphorylation, valganciclovir is incorporated into DNA, resulting in inhibition of viral DNA polymerase, and viral replication.	Sugawara M, et al. J Pharm Sci, 2000, 89(6), 781-789.
Dehydrocholic acid	108.634	95.8255	1.13367	Decholin;Dehystolin;Felacrinos;Sanocholen	81-23-2	C1(=O)CC[C@]2([C@@H](C1)CC(=O)[C@H]1[C@@H]3CC[C@H]([C@@H](CCC(=O)O)C)[C@@]3(C)C(=O)C[C@H]21)C	C24H34O5	402.52	Others	Others	Others	Dehydrocholic acid is a synthetic bile acid, produced by the oxidation of cholic acid.	Yousef IM, et al. Digestion. 1990, 45(1):40-51.
Pramoxine hydrochloride	122.931	108.438	1.13365	Pramocaine hydrochloride;Pramoxine HCl	637-58-1	Cl.CCCCOc1ccc(OCCCN2CCOCC2)cc1	C17H27NO3·HCl	329.86	Membrane transporter/Ion channel	Sodium Channel inhibitor	Sodium Channel	Pramocaine hydrochloride, a topical anesthetic, is served as an antipruritic.	Rosenkrantz W, et al. Clin Tech Small Anim Pract, 2006, 21(3), 106-116.
Topotecan hydrochloride	11.3345	10.0001	1.13345	NSC 609669;SKF 104864A;Topotecan HCl;NSC609699;Nogitecan HCl;SKFS 104864A	119413-54-6	Cl.CC[C@@]1(O)C(=O)OCc2c1cc1-c3nc4ccc(O)c(CN(C)C)c4cc3Cn1c2=O	C23H24ClN3O5	457.92	DNA Damage/DNA Repair	Topoisomerase inhibitor	Topo I (DU-145 Luc cells); Topo I (MCF-7 Luc cells)	Topotecan hydrochloride is an antineoplastic agent used to treat ovarian cancer.	Caceres G, et al. Anticancer Drugs. 2003, 14(7), 569-574.
Anidulafungin	106.466	93.9325	1.13343	LY303366;Eraxis;Ecalta	166663-25-8	C1N2[C@@H]([C@H]([C@H]1C)O)C(=O)N[C@@H]([C@@H](C[C@@H](C(=O)N[C@@H]([C@H](O)C)C(=O)N1C[C@@H](C[C@H]1C(=O)N[C@@H]([C@@H]([C@H](c1ccc(cc1)O)O)O)C(=O)N[C@H](C2=O)[C@@H](C)O)O)NC(=O)c1ccc(cc1)c1ccc(cc1)c1ccc(cc1)OCCCCC)O)O	C58H73N7O17	1140.24	Others	Others inhibitor	glucan synthase	Anidulafungin (LY303366) is an echinocandin derivative used as an antifungal drug. It inhibits glucan synthase activity.	Zhanel GG, et al. In vitro activity of a new semisynthetic echinocandin, LY-303366, against systemic isolates of Candida species, Cryptococcus neoformans, Blastomyces dermatitidis, and Aspergillus species. Antimicrob Agents Chemother. 1997 Apr;41(4):863-5
Toremifene	105.333	92.9673	1.13301	Z-Toremifene;GTx 006	89778-26-7	CN(C)CCOc1ccc(cc1)/C(=C(/CCCl)\c1ccccc1)/c1ccccc1	C26H28ClNO	405.96	Endocrinology/Hormones	Estrogen/progestogen Receptor modulator	ER	Toremifene is a selective estrogen-receptor modulator (SERM).	Locci P, et al. J Interferon Cytokine Res. 2001 Nov;21(11):961-70.
Indoximod	139.1	122.818	1.13258	1-Methyl-D-tryptophan;NLG-8189;Indoximod (NLG-8189）	110117-83-4	c1cccc2c1n(cc2C[C@@H](N)C(=O)O)C	C12H14N2O2	218.25	Metabolism	IDO inhibitor	IDO	Indoximod is a methylated tryptophan with immune checkpoint inhibitory activity. Indoximod inhibits the enzyme indoleamine 2, 3-dioxygenase (IDO), which degrades the essential amino acid tryptophan, and may increase or maintain tryptophan levels important to T cell function. Tryptophan depletion is associated with immunosuppression involving T cell arrest and anergy.	Hou DY, et al. Cancer Res. 2007, 67(2), 792-801.
Cilnidipine	99.9093	88.2288	1.13239	FRC-8653	132203-70-4	COCCOC(=O)C1=C(C)NC(=C(C1c1cc(ccc1)[N+](=O)[O-])C(=O)OC/C=C/c1ccccc1)C	C27H28N2O7	492.53	Membrane transporter/Ion channel	Calcium Channel inhibitor	Dual L-and N-type calcium channel	Cilnidipine(FRC8653) is a dual L- and N-type calcium channel blocker and displays antihypertensive, sympatholytic and neuroprotective activity.	Takahara A, et al. Hypertens Res,2003, 26(9), 743-747.
Cariprazine	101.754	89.9235	1.13156	RGH-188	839712-12-8	CN(C)C(=O)N[C@H]1CC[C@H](CCN2CCN(CC2)c2cccc(Cl)c2Cl)CC1	C21H32Cl2N4O	427.41	GPCR/G Protein;Neuroscience	Dopamine Receptor;5-HT Receptor	D3;D2;5-HT1A	Cariprazine is a novel antipsychotic drug candidate that exhibits high affinity for the D3 (Ki=0.085 nM) and D2 (Ki=0.49 nM) receptors, and moderate affinity for the 5-HT1A receptor (Ki=2.6 nM).	Seneca N,etal.Occupancy of dopamine D₂ and D₃ and serotonin 5-HT₁A receptors by the novel antipsychotic drug candidate, cariprazine (RGH-188), in monkey brain measured using positron emission tomography. Psychopharmacology (Berl). 2011 Dec;218(3):579-87.
Magnolol	120.006	106.084	1.13123	NSC 293099;5,5'-Diallyl-2,2'-biphenyldiol	528-43-8	Oc1c(cc(CC=C)cc1)c1c(O)ccc(CC=C)c1	C18H18O2	266.32	Apoptosis;Metabolism;NF-Κb	NF-κB inhibitor;p53 activator;PPAR inhibitor;Retinoid Receptor	NF-κB; p53; PPARγ;RXRα	Magnolol is a dual agonist of RXRα( EC50=10.4 μM) and PPARγ(EC50=17.7 μM). It blocks TNF-α-induced NF-KB activation.	Ai J, et al. Pharmacology, 2001, 63(1), 34-41.
AZD-7648	109.411	96.7495	1.13087	N/A	2230820-11-6	Cc1cc2ncnn2cc1Nc1ncc2n(C)c(=O)n(C3CCOCC3)c2n1	C18H20N8O2	380.4	DNA Damage/DNA Repair;PI3K/Akt/mTOR signaling	DNA-PK	DNA-PK	AZD-7648 is an inhibitor of DNA-dependent protein kinase (DNA-PK) with the IC50 of 0.63 nM in an enzyme assay,has anti-tumor activity.	Maurice Raymond Verschoyle Finlay, et al. Amino-triazolopyridine compounds and their use in treating cancer. WO2018114999A1.
Avitinib	77.6015	68.6543	1.13032	AC0010	1557267-42-1	CN1CCN(CC1)C2=C(C=C(C=C2)NC3=NC4=C(C=CN4)C(=N3)OC5=CC=CC(=C5)NC(=O)C=C)F	C26H26FN7O2	487.53	Angiogenesis;JAK/STAT signaling;Tyrosine Kinase/Adaptors;Chromatin/Epigenetic;Stem Cells	EGFR inhibitor;JAK;BTK	EGFR;JAK3;BTK	Avitinib, also known as AC0010 or AC0010MA, is an orally available, irreversible, epidermal growth factor receptor (EGFR) mutant-selective inhibitor, with potential antineoplastic activity. Upon oral administration, avitinib covalently binds to and inhibits the activity of mutant forms of EGFR, including the drug-resistant T790M EGFR mutant, which prevents signaling mediated by mutant forms of EG…	Xu X, et al. Mol Y Ther. 2016 Nov;15(11):2586-2597.
AZD4635	137.194	121.452	1.12962	HTL1071	1321514-06-0	CC1=NC(=CC(=C1)C2=C(N=C(N=N2)N)C3=CC=C(C=C3)F)Cl	C15H11ClFN5	315.74	GPCR/G Protein	Adenosine Receptor	A2A	AZD4635 is a new-type adenosine 2A receptor (A2AR) inhibitor(Ki=1.7 nM).	Alexandra Borodovsky, et al. Abstract 5580: PreClinicalal pharmacodynamics and antitumor activity of AZD4635, a novel adenosine 2A receptor inhibitor that reverses adenosine mediated T cell suppression. AACR; Cancer Res 2017;77(13 Suppl):Abstract nr 5580.
Scopolamine HBr	110.733	98.0916	1.12888	Hyoscine hydrobromide;Scopine hydrobromide;(-)-Scopolamine hydrobromide;Scopolamine hydrobromide	114-49-8	[C@H]12C[C@@H](C[C@H]([C@@H]3[C@H]1O3)N2C)OC(=O)[C@H](CO)c1ccccc1.Br	C17H22BrNO4	384.26	Neuroscience	AChR antagonist	mAChR	Scopolamine hydrobromide is an alkaloid from SOLANACEAE, especially DATURA and SCOPOLIA. Scopolamine and its quaternary derivatives act as antimuscarinics like ATROPINE, but may have more central nervous system effects. Among the many uses are as an anesthetic premedication, in URINARY INCONTINENCE, in MOTION SICKNESS, as an antispasmodic, and as a mydriatic and cycloplegic.	Murasaki O, et al. J Pharmacol Exp Ther. 2003 Dec;307(3):995-1000.
Zanamivir	103.67	91.8451	1.12875	GG167	139110-80-8	CC(=O)N[C@@H]1[C@H](C=C(O[C@H]1[C@@H]([C@@H](CO)O)O)C(=O)O)NC(=N)N	C12H20N4O7	332.31	Microbiology&Virology	Influenza Virus inhibitor	Influenza A; Influenza B	Zanamivir is a guanido-neuraminic acid that is used to inhibit NEURAMINIDASE.	Gubareva LV, et al. J Infect Dis, 1998, 178(6), 1592-1596.
Vandetanib	123.029	109.003	1.12868	ZD6474	443913-73-3	COc1cc2c(Nc3ccc(Br)cc3F)ncnc2cc1OCC1CCN(C)CC1	C22H24BrFN4O2	475.31	Angiogenesis; JAK/STAT signaling; Tyrosine Kinase/Adaptors	EGFR; VEGFR	EGFR; VEGFR2; VEGFR3	Vandetanib is a potent inhibitor of VEGFR2 (IC50: 40 nM). It also inhibits VEGFR3 and EGFR.	Wedge SR, et al. ZD6474 inhibits vascular endothelial growth factor signaling, angiogenesis, and tumor growth following oral administration. Cancer Res. 2002 Aug 15;62(16):4645-55.
Depofemin	114.873	101.804	1.12837	Estradiol cypionate	313-06-4	C[C@]12CC[C@H]3[C@H]([C@@H]1CC[C@@H]2OC(=O)CCC1CCCC1)CCc1c3ccc(c1)O	C26H36O3	396.58	Endocrinology/Hormones	Estrogen/progestogen Receptor agonist	ER	Estradiol cypionate, the 17 β-cyclopentylpropinate ester of estradiol, inhibits ET-1 synthesis via estrogen receptor.	Oriowo MA, et al. Contraception, 1980, 21(4), 415-424.
Hydroxyfasudil Hydrochloride	140.828	124.979	1.12681	HA 1100 hydrochloride;Hydroxyfasudil (HA-1100) HCl	155558-32-0	C1CNCCN(C1)S(=O)(=O)C2=CC=CC3=C2C=CNC3=O.Cl	C14H18ClN3O3S	343.83	Cell Cycle/Checkpoint	ROCK	ROCK	Hydroxyfasudil hydrochloride is a ROCK1/2 inhibitor (IC50s: 0.73/0.72 μM).	Rikitake Y, et al. Inhibition of Rho kinase (ROCK) leads to increased cerebral blood flow and stroke protection. Stroke. 2005 Oct;36(10):2251-7. Epub 2005 Sep 1.
Malotilate	137.923	122.498	1.12592	NKK 105;Kantec;Malotilatum	59937-28-9	CC(C)OC(=O)C(=C1SC=CS1)C(=O)OC(C)C	C12H16O4S2	288.38	Metabolism	Lipoxygenase	5-Lipoxygenase	Malotilate is a medicine used for the therapy of liver cirrhosis.	Ohgoda O, et al. J Dermatol Sci, 1998, 17(2), 123-131.
Crotamiton	106.222	94.3479	1.12585	Crotamitone;Eurax;Veteusan	483-63-6	C/C=C/C(N(CC)C1=CC=CC=C1C)=O	C13H17NO	203.28	Microbiology&Virology	Parasite	Parasite	Crotamiton is an antipruritic and a scabicidal agent available as a lotion or cream for topical use only. It is a colorless to slightly yellowish oil with a faint amine-like odor. It is miscible with methanol and with alcohol.	Sekine R, et al. Exp Dermatol. 2012 Mar;21(3):201-4.
Fluocinolone acetonide	121.461	107.899	1.12569	Flucort-N	67-73-2	F[C@]12[C@H]([C@H]3[C@@]([C@@]4(OC(O[C@@H]4C3)(C)C)C(=O)CO)(C[C@@H]2O)C)C[C@H](F)C2=CC(=O)C=C[C@]12C	C24H30F2O6	452.49	Endocrinology/Hormones;Metabolism	Glucocorticoid Receptor	Glucocorticoid Receptor	Fluocinolone acetonide is a glucocorticoid derivative used topically in the treatment of various skin disorders. It is usually employed as a cream, gel, lotion, or ointment. It has also been used topically in the treatment of inflammatory eye, ear, and nose disorders.	http://en.wikipedia.org/wiki/Fluocinolone_acetonide
Piperacetazine	113.825	101.189	1.12487	Quide;Psymod;Piperacetazinum	3819-00-9	CC(=O)c1cc2c(cc1)Sc1ccccc1N2CCCN1CCC(CC1)CCO	C24H30N2O2S	410.57	GPCR/G Protein; Neuroscience	5-HT Receptor antagonist; Dopamine Receptor antagonist	5-HT; Dopamine	Piperacetazine, an antipsychotic prodrug, is used forschizophrenia.	Gallant DM, Bishop MP. Curr Ther Res Clin Exp. 1970 Jun;12(6):387-9.
Pancuronium bromide	112.683	100.203	1.12454	Pancuronium dibromide;Pavulon	15500-66-0	CC(=O)O[C@H]1C[C@@H]2CC[C@@H]3[C@@H]([C@]2(C[C@@H]1[N+]1(CCCCC1)C)C)CC[C@]1([C@H]3C[C@@H]([C@@H]1OC(=O)C)[N+]1(CCCCC1)C)C.[Br-].[Br-]	C35H60Br2N2O4	732.67	Neuroscience	AChR antagonist	AChR; mAChR	Pancuronium dibromide, a competitive AChR antagonist (IC50 = 5.5 nM), acts as a skeletal muscle relaxant. Pancuronium dibromide blocking neuromuscular transmission is achieved by competing with acetylcholine for receptor sites on the motor end-plate.	Löwenick CV, et al. Eur J Pharmacol. 2001 Feb 9;413(1):31-5.
Piperonyl butoxide	117.514	104.611	1.12334	ENT-14250;Butacide;Ethanol butoxide;Pyrenone 606	51-03-6	CCCCOCCOCCOCc1cc2c(OCO2)cc1CCC	C19H30O5	338.44	Others	Others	MFOs	Piperonyl butoxide is an insecticide synergist, particularly for rotenone and pyrethroids.	Casida, J. E. J Agric Food Chem. 1970 Sep-Oct;18(5):753-72.
Perindopril erbumine	132.612	118.116	1.12273	Perindopril tert-butylamine salt;S9490-3	107133-36-8	CC(C)(C)N.N1([C@@H]2[C@H](C[C@H]1C(=O)O)CCCC2)C(=O)[C@@H](N[C@H](C(=O)OCC)CCC)C	C23H43N3O5	441.61	Endocrinology/Hormones; Immunology/Inflammation	MRP inhibitor; RAAS inhibitor	MRP1; ACE	Perindopril Erbumine is the tert-butylamine salt of perindopril, the ethyl ester of a non-sulfhydryl angiotensin-converting enzyme (ACE) inhibitor with antihypertensive activity. Upon hydrolysis, perindopril erbumine is converted to its active form perindoprilat, inhibiting ACE and the conversion of angiotensin I to angiotensin II; consequently, angiotensin II-mediated vasoconstriction and angiot…	Ceconi C, et al. Eur J Pharmacol, 2007, 577(1-3), 1-6.
Pipobroman	117.821	104.966	1.12247	Vercyte;Amedel;A-8103	54-91-1	BrCCC(=O)N1CCN(CC1)C(=O)CCBr	C10H16Br2N2O2	356.06	Others	Others	Others	Pipobroman is an anti-cancer drug that probably acts as an alkylating agent. Pipobroman has well documented clinical activity in polycythemia vera (PV) and essential thrombocythemia (ET). Pipobroman allows, within 3 months, to attain a response in more than 90% of patients, without clinically relevant toxicities. The 10-years risk of thrombosis of patients treated with Pipobroman is about 15%, Th…	Passamonti F, et al. Treatment of polycythemia vera and essential thrombocythemia: the role of pipobroman. Leuk Lymphoma. 2003 Sep;44(9):1483-1488.
Dihydroartemisinin	54.7632	48.8089	1.12199	Artenimol;β-Dihydroartemisinin;Dihydroqinghaosu;DHA	71939-50-9	C[C@@H]1CC[C@H]2[C@@H](C)[C@@H](O)O[C@@H]3O[C@@]4(C)CC[C@@H]1[C@@]23OO4	C15H24O5	284.35	Autophagy; NF-κB	Autophagy; NF-κB	Autophagy; NF-κB	Dihydroartemisinin is a metabolite of artemisinin.	Aung W, et al. Anticancer Res. 2011, 31(5):1549-1558.
Luminespib	11.0891	9.88667	1.12162	AUY922;VER-52296;NVP-AUY922	747412-49-3	CCNC(=O)c1noc(c1-c1ccc(CN2CCOCC2)cc1)-c1cc(C(C)C)c(O)cc1O	C26H31N3O5	465.54	Cytoskeletal Signaling; Metabolism	HSP	HSP90α; HSP90β	AUY922 (NVP-AUY922) is a new-type inhibitor of HSP90 (IC50s: 7.8/21 nM for HSP90α/β in cell free assay).	Eccles, Suzanne A., et al. NVP-AUY922: A Novel Heat Shock Protein 90 Inhibitor Active against Xenograft Tumor Growth, Angiogenesis, and Metastasis. Cancer Research (2008), 68(8), 2850-2860.
Safinamide mesylate	110.414	98.497	1.12099	PNU-151774E,FCE28073;EMD 1195686 mesylate;NW-1015;PNU-151774E	202825-46-5	CS(=O)(=O)O.C[C@H](NCc1ccc(OCc2cc(F)ccc2)cc1)C(=O)N	C18H23FN2O5S	398.45	Metabolism	MAO	MAO	Safinamide Mesylate, a mesylate salt of Safinamide, can reversibly and specifically inhibit MAO-B (IC50: 98 nM), has 5918-fold selectivity against MAO-A.	Caccia C, et al. Neurology, 2006, 67(7 Suppl 2), S18-23.
Ethylparaben	111.734	99.695	1.12076	Ethyl 4-hydroxybenzoate;Ethyl parahydroxybenzoate	120-47-8	CCOC(=O)c1ccc(O)cc1	C9H10O3	166.17	Microbiology&virology	Antifungal	Antifungal	Ethylparaben is a Standardized Chemical Allergen. The physiologic effect of ethylparaben is by means of Increased Histamine Release, and Cell-mediated Immunity.	Frederiksen H, et al. Toxicol Sci. 2008, 106(2):376-83.
Ticagrelor	119.296	106.453	1.12065	AZD6140;AR-C 126532XX	274693-27-5	CCCSc1nc2c(nnn2[C@@H]2C[C@H](OCCO)[C@@H](O)[C@H]2O)c(N[C@@H]2C[C@H]2c2cc(F)c(F)cc2)n1	C23H28F2N6O4S	522.57	Metabolism; Neuroscience; Others	Others antagonist; P2 Receptor inhibitor; P450 antagonist	Midazolam 4-hydroxylation; P2Y12; CYP2C9	Ticagrelor, produced by AstraZeneca, is an inhibitor of platelet aggregation. Unlike clopidogrel, ticagrelor is not a prodrug required metabolic activation. The drug was approved for use in the European Union by the European Commission on December 3, 2010, and by the US FDA on July 20, 2011. Its trade names are Brilinta (US), Brilique(EU) and Possia(EU).	VAN Giezen JJ, et al. J Thromb Haemost, 2009, 7(9), 1556-1565.
Hydralazine hydrochloride	110.824	98.9104	1.12044	Hydralazine HCl;Apresoline	304-20-1	Cl.NNc1nncc2ccccc12	C8H9ClN4	196.64	Metabolism	MAO inhibitor	MAO	Hydralazine Hydrochloride is the hydrochloride salt of hydralazine, a phthalazine derivative with antihypertensive and potential antineoplastic activities. Hydralazine alters intracellular calcium release and interferes with smooth muscle cell calcium influx, resulting in arterial vasodilatation. This agent also inhibits the phosphorylation of myosin protein and chelation of trace metals required…	Mazari L, et al. Proc Natl Acad Sci U S A,2007, 104(15), 6317-6322.
Sivelestat	98.7567	88.1481	1.12035	LY544349;ONO5046;EI546	127373-66-4	CC(C)(C)C(=O)Oc1ccc(cc1)S(=O)(=O)Nc1ccccc1C(=O)NCC(=O)O	C20H22N2O7S	434.46	Proteases/Proteasome	Serine Protease inhibitor	neutrophil elastase	Sivelestat is a potent and selective inhibitor of neutrophil elastase with IC50 of 44 nM.	Li G, et al. Int J Mol Med. 2016, 38(3):767-75.
Levocetirizine	108.558	96.916	1.12012	Levocetirizine HCl	130018-77-8	C(=O)(COCCN1CCN(CC1)[C@@H](c1ccc(cc1)Cl)c1ccccc1)O	C21H25ClN2O3	388.89	GPCR/G Protein; Immunology/Inflammation; Neuroscience	Histamine Receptor antagonist	H1 receptor	Levocetirizine is a Histamine-1 Receptor Antagonist. The mechanism of action of levocetirizine is as a Histamine H1 Receptor Antagonist.	Pasquali M, et al. Clin Exp Allergy. 2006 Sep;36(9):1161-7.
Phenylindione	106.13	94.7632	1.11995	Phenindione;Rectadione;phenylindandione	83-12-5	O=C1C(C(=O)c2ccccc12)c1ccccc1	C15H10O2	222.25	Metabolism	Vitamin antagonist	VKOR complex subunit 1	Phenindione is an indandione that has been used as an anticoagulant. Phenindione has actions similar to WARFARIN, but it is now rarely employed because of its higher incidence of severe adverse effects.	Mentre F, et al. Clin Pharmacol Ther. 1998 Jan;63(1):64-78.
Daclatasvir	99.5698	88.9084	1.11991	EBP 883;BMS-790052;Daklinza	1009119-64-5	COC(=O)N[C@@H](C(C)C)C(=O)N1CCC[C@H]1C1=NC=C(N1)C1=CC=C(C=C1)C1=CC=C(C=C1)C1=CN=C(N1)[C@@H]1CCCN1C(=O)[C@@H](NC(=O)OC)C(C)C	C40H50N8O6	738.88	Microbiology&virology; Proteases/Proteasome	HCV Protease inhibitor	HCV NS5A	Daclatasvir (BMS-790052) is a highly selective inhibitor of HCV NS5A with EC50 of 9-50 pM, for a broad range of HCV replicon genotypes and the JFH-1 genotype 2a infectious virus in cell culture. Phase 3.	Gao M, et al. Nature, 2010, 465(7294), 96-100.
Etomidate	106.397	95.0082	1.11987	R 16659	33125-97-2	CCOC(=O)c1cncn1[C@H](C)c1ccccc1	C14H16N2O2	244.29	Membrane transporter/Ion channel; Neuroscience	GABA Receptor agonist	GABAR	Etomidate is a GABAA receptor agonist, with a short-acting sedative, hypnotic, and general anesthetic properties.	Paris A, et al. Anesthesiology,2003, 99(4), 889-895.
Darunavir Ethanolate	104.884	93.6587	1.11985	Darunavir Ethanolate;TMC114;UIC 94017	635728-49-3	S(=O)(=O)(N(C[C@@H](O)[C@@H](NC(=O)O[C@@H]1[C@H]2[C@@H](OC1)OCC2)Cc1ccccc1)CC(C)C)c1ccc(N)cc1.CCO	C29H43N3O8S	593.74	Microbiology&Virology; Proteases/Proteasome	HIV Protease inhibitor	WT HIV-1 protease	Darunavir ethanolate is an HIV PROTEASE INHIBITOR that is used in the treatment of AIDS and HIV INFECTIONS. Due to the emergence of ANTIVIRAL DRUG RESISTANCE when used alone, it is administered in combination with other ANTI-HIV AGENTS.	Fujimoto H, et al. Biol Pharm Bull, 2009, 32(9), 1588-1593.
Perphenazine	99.4484	88.8258	1.11959	Perphenazin;Trilafon;Etaperazine	58-39-9	OCCN1CCN(CCCN2c3ccccc3Sc3c2cc(Cl)cc3)CC1	C21H26ClN3OS	403.97	GPCR/G Protein;Neuroscience;Immunology/Inflammation	CaMK inhibitor;Dopamine Receptor antagonist;5-HT Receptor;Histamine Receptor;Adrenergic Receptor	CAM; Dopamine;5-HT2Areceptor;Histamine H1 receptor;Alpha-1A adrenergic receptor	Perphenazine is a phenothiazine derivative and a dopamine antagonist with antiemetic and antipsychotic properties.	Howard S. Smith, et al. Annals od palliative medicine. 2012, 1(2):137-142.
Clemastine fumarate	109.957	98.2351	1.11932	Meclastine (fumarate);HS-592 (fumarate);Meclastine fumarate	14976-57-9	C[C@@](c1ccccc1)(c1ccc(cc1)Cl)OCC[C@H]1CCCN1C.C(=C\C(=O)O)/C(=O)O	C25H30ClNO5	459.97	GPCR/G Protein; Immunology/Inflammation; Neuroscience	Histamine Receptor antagonist	H1 receptor	Clemastine Fumarate is a synthetic ethanolamine with anticholinergic, sedative, and histamine H1 antagonistic properties.	Seifert R, et al. Mol Pharmacol, 1992, 42(2), 227-234.
ABT530	92.5664	82.7596	1.1185	ABT 530;ABT-530;Pibrentasvir	1353900-92-1	CO[C@H](C)[C@H](NC(=O)OC)C(=O)N1CCC[C@H]1c1nc2cc(F)c(cc2[nH]1)[C@H]1CC[C@@H](N1c1cc(F)c(N2CCC(CC2)c2ccc(F)cc2)c(F)c1)c1cc2[nH]c(nc2cc1F)[C@@H]1CCCN1C(=O)[C@@H](NC(=O)OC)[C@@H](C)OC	C57H65F5N10O8	1113.18	Microbiology&virology	HCV Protease	HCV NS5A	ABT-530 (Pibrentasvir) is an HCV NS5A inhibitor with EC50s ranging from 1.4-5.0 pM against HCV replicons containing NS5A from genotypes 1-6.	Ng TI, et al. In Vitro Antiviral Activity and Resistance Profile of the Next-Generation Hepatitis C Virus NS5A Inhibitor Pibrentasvir. Antimicrob Agents Chemother. 2017 Apr 24;61(5). pii: e02558-16.
Pralatrexate	9.86469	8.82112	1.1183	Folotyn;10-Propargyl-10-deazaaminopterin	146464-95-1	C#CCC(Cc1cnc2c(n1)c(nc(n2)N)N)c1ccc(cc1)C(=O)N[C@@H](CCC(=O)O)C(=O)O	C23H23N7O5	477.47	Metabolism;Tyrosine Kinase/Adaptors	DHFR inhibitor;TAM Receptor	DHFR;Axl(KPL-4 cells );Axl(SUM149 cells)	Pralatrexate is a folate analogue inhibitor of dihydrofolate reductase (DHFR) exhibiting high affinity for reduced folate carrier-1 (RFC-1) with antineoplastic and immunosuppressive activities.	Marchi E, et al. Clin Cancer Res, 2010, 16(14), 3648-3658.
Ferrous fumarate	111.026	99.3544	1.11748	Iron Fumarate	141-01-5	C(=C/C(=O)[O-])\C(=O)[O-].[Fe+2]	C4H2FeO4	169.9	Others	Others	Others	Iron(II) fumarate, also named as ferrous fumarate, is the iron(II) salt of fumaric acid, a reddish-orange powder, applied to supply iron intake.	García-Casal MN, Leets I. J Food Sci. 2014 Apr;79(4):H706-12.
Avatrombopag	95.5369	85.4952	1.11745	AKR-501; E5501; YM477	570406-98-3	O=C(Nc1nc(-c2cc(Cl)cs2)c(N2CCN(C3CCCCC3)CC2)s1)c1cnc(N2CCC(C(=O)O)CC2)c(Cl)c1	C29H34Cl2N6O3S2	649.65	Others	Others	TPO	Avatrombopag is a new oral thrombopoietin (TPO) receptor agonist, activating TPO receptor and increasing megakaryocytic proliferation/differentiation and platelet production.	Xu H, Cai R.Avatrombopag for the treatment of thrombocytopenia in patients with chronic liver disease.Expert Rev Clin Pharmacol. 2019 Sep;12(9):859-865
Chlorothiazide	105.028	94.0073	1.11723	Diuril;Chlorothiazid;Chlotride	58-94-6	NS(=O)(=O)c1c(Cl)cc2NC=NS(=O)(=O)c2c1	C7H6ClN3O4S2	295.72	Metabolism	Carbonic Anhydrase inhibitor	Carbonic anhydrase	Chlorothiazide is a thiazide diuretic with actions and uses similar to those of HYDROCHLOROTHIAZIDE.	Schmidt H, et al. Horm Metab Res. 2001 Jun;33(6):354-7.
Piperidolate hydrochloride	108.796	97.399	1.11702	N/A	129-77-1	CCN1CCCC(OC(=O)C(c2ccccc2)c2ccccc2)C1.Cl	C21H26ClNO2	359.89	Neuroscience	AChR	muscarinic receptor	Piperidolate hydrochloride is an antimuscarinic, could restrain the abnormal activity caused by acetylcholine. inhibits intestinal cramp induced by acetylcholine (rats and dogs).	Salle J . [Effect of piperidolate hydrochloride on Oddi's sphincter function in the guinea pig][J]. Comptes Rendus Des Séances De La Société De Biologie Et De Ses Filiales, 1958, 152(4):575.
Nabumetone	133.634	119.635	1.11701	BRL14777	42924-53-8	COc1cc2c(cc1)cc(CCC(=O)C)cc2	C15H16O2	228.29	Immunology/Inflammation; Metabolism; Neuroscience	COX inhibitor; MPO inhibitor	COX-1; COX-2; MPO	Nabumetone(BRL14777) is a non-steroidal anti-inflammatory drug and its active metabolite 6MNA inhibits the enzymes cyclo-oxygenase I and II.	Hedner T, et al. Drugs, 2004, 64(20), 2315-2343.
Thymol	139.071	124.518	1.11687	2-isopropyl-5-methylphenol;Pseudoaspidin;Thyme Camphor;Thymic Acid	89-83-8	CC(C)c1ccc(C)cc1O	C10H14O	150.22	Microbiology&virology	Antibacterial	Antibacterial	1. Thymol, carvacrol and 6-gingerol possess useful antioxidant properties and may become important in the search for 'natural' replacements for 'synthetic' antioxidant food additives. 2. The essential oil of L. sidoides and its major components thymol and carvacrol exhibit potent antimicrobial activity against the organisms tested with minimum inhibitory concentrations ranging from .625 to 1. mg/…	Botelho M A , Nogueira N A P , Bastos G M , et al. Antimicrobial activity of the essential oil from Lippia sidoides, carvacrol and thymol against oral pathogens[J]. Brazilian Journal of Medical and Biological Research, 2007, 40(3):349-356.
Cyclobenzaprine hydrochloride	95.863	85.8884	1.11613	MK130 hydrochloride;Cyclobenzaprine HCl	6202-23-9	Cl.CN(C)CC\C=C1\c2ccccc2C=Cc2ccccc12	C20H22ClN	311.86	GPCR/G Protein; Neuroscience	5-HT Receptor antagonist	5-HT	Cyclobenzaprine Hydrochloride, a centrally acting muscle relaxant with antidepressant activity, leads to a reduction in muscle spasms.	Honda M, et al. Eur J Pharmacol. 2003 Jan 1;458(1-2):91-9.
Methacholine Chloride	111.417	99.9883	1.11431	Acetyl-β-methylcholine chloride;Mecholyl chloride	62-51-1	[Cl-].CC(C[N+](C)(C)C)OC(C)=O	C8H18ClNO2	195.69	Neuroscience	AChR antagonist	mAChR	Methacholine chloride is a quaternary ammonium parasympathomimetic agent with the muscarinic actions of ACETYLCHOLINE. It is hydrolyzed by ACETYLCHOLINESTERASE at a considerably slower rate than ACETYLCHOLINE and is more resistant to hydrolysis by nonspecific CHOLINESTERASES so that its actions are more prolonged. It is used as a parasympathomimetic bronchoconstrictor agent and as a diagnostic ai…	Liu PS, et al. Eur J Pharmacol. 2011 Jan 10;650(1):34-40.
Diazoxide	115.464	103.625	1.11426	SRG-95213;Sch-6783;Proglycem	364-98-7	CC1=NS(=O)(=O)c2c(N1)ccc(Cl)c2	C8H7ClN2O2S	230.67	Membrane transporter/Ion channel	ATPase inhibitor; Potassium Channel activator	Na+/K+-ATPase; Potassium Channel	Diazoxide is a benzothiadiazine derivative that is a peripheral vasodilator used for hypertensive emergencies. It lacks diuretic effect, apparently because it lacks a sulfonamide group.	Virgili N, et al. J Neuroinflammation. 2011, 8:149.
Terazosin hydrochloride dihydrate	108.455	97.3347	1.11425	Terazosin HCl Dihydrate;Dysalfa dihydrate;Flotrin dihydrate;Heitrin dihydrate	70024-40-7	O.O.Cl.COC1=CC2=C(C=C1OC)C(N)=NC(=N2)N1CCN(CC1)C(=O)C1CCCO1	C19H25N5O4·HCl·2H2O	459.92	Neuroscience	Adrenergic Receptor antagonist	α1-adrenoceptor	Terazosin HCl is a selective α1-adrenoceptor antagonist, used for treatment of symptoms of an enlarged prostate (BPH).	Kyprianou N, et al. Cancer Res. 2000 Aug 15;60(16):4550-5.
Besifloxacin HCl	100.572	90.3213	1.11349	Besifloxacin Hydrochloride;Besivance hydrochloride;BOL-303224-A	405165-61-9	C1CCN(C[C@@H](C1)N)c1c(cc2c(c1Cl)n(cc(c2=O)C(=O)O)C1CC1)F.Cl	C19H21ClFN3O3·HCl	430.3	Microbiology&Virology	Antibiotic	Antibiotic	Besifloxacin HCl is a fourth-generation fluoroquinolone antibiotic.	McDonald MB, et al. Ophthalmology, 2009, 116(9), 1615-1623.
Tobramycin	111.957	100.63	1.11256	Deoxykanamycin B;Nebramycin Factor 6;NSC 180514	32986-56-4	NC[C@H]1O[C@H](O[C@@H]2[C@@H](N)C[C@@H](N)[C@H](O[C@H]3O[C@H](CO)[C@@H](O)[C@H](N)[C@H]3O)[C@H]2O)[C@H](N)C[C@@H]1O	C18H37N5O9	467.51	Microbiology&Virology	ribosome inhibitor	30S ribosome	Tobramycin is an aminoglycoside, broad-spectrum antibiotic produced by Streptomyces tenebrarius.	Yang G, et al. J Med Chem. 2006 Sep 7;49(18):5478-90.
Fluvoxamine maleate	114.726	103.145	1.11228	DU-23000 (maleate);MK-264	61718-82-9	c1(/C(=N/OCCN)/CCCCOC)ccc(cc1)C(F)(F)F.C(=C\C(=O)O)\C(=O)O	C19H25F3N2O6	434.41	GPCR/G Protein; Neuroscience	5-HT Receptor antagonist	5-HT	Fluvoxamine maleate is a selective serotonin reuptake inhibitor that is used in the treatment of depression and a variety of anxiety disorders.	Denys D, et al. Psychopharmacology (Berl),2004, 176(2), 195-203.
Flumatinib	87.679	78.8556	1.11189	HHGV678	895519-90-1	CC1=C(C=C(C=N1)NC(=O)C2=CC(=C(C=C2)CN3CCN(CC3)C)C(F)(F)F)NC4=NC=CC(=N4)C5=CN=CC=C5	C29H29F3N8O	562.6	Angiogenesis;Tyrosine Kinase/Adaptors;Cytoskeletal Signaling	Bcr-Abl;PDGFR;c-Kit	c-Abl;PDGFRβ;c-Kit;	Flumatinib is an orally bioavailable tyrosine kinase inhibitor flumatinib, with potential antineoplastic activity.	Luo H, et al. HH-GV-678, a novel selective inhibitor of Bcr-Abl, outperforms imatinib and effectively overrides imatinib resistance. Leukemia. 2010 Oct;24(10):1807-9.
Isavuconazonium sulfate	131.239	118.045	1.11177	N/A	946075-13-4	n1(nc[n+](c1)C(C)OC(=O)N(c1c(cccn1)COC(=O)CNC)C)C[C@]([C@@H](C)c1scc(n1)c1ccc(cc1)C#N)(O)c1c(ccc(c1)F)F.S(=O)(=O)(O)[O-]	C35H36F2N8O9S2	814.84	Others	Others	inhibits the synthesis of ergosterol; lanosterol 15 alpha-demethylase inhibitor	Isavuconazonium sulfate is hydrolyzed by plasma esterases to yield the active moiety isavuconazole. Isavuconazole binds to and inhibits the fungal cytochrome P450 family enzyme lanosterol 14-alpha-demethylase (CYP51), which catalyzes the demethylation of lanosterol to yield ergosterol, an important component of the fungal cell membrane. Isavuconazonium Sulfate is a prodrug of the triazole antifun…	Kovanda LL, et al. Pharmacodynamics of Isavuconazole for Invasive Mold Disease: Role of Galactomannan for Real-Time Monitoring of Therapeutic Response. Clin Infect Dis. 2017 May 2.
Cyclosporine	97.1896	87.4997	1.11074	N/A	79217-60-0	CCC1NC(=O)C([C@H](O)[C@H](C)C/C=C/C)N(C)C(=O)C(C(C)C)N(C)C(=O)C(CC(C)C)N(C)C(=O)C(CC(C)C)N(C)C(=O)C(C)NC(=O)C(C)NC(=O)C(CC(C)C)N(C)C(=O)C(NC(=O)C(CC(C)C)N(C)C(=O)CN(C)C1=O)C(C)C	C62H111N11O12	1202.61	Metabolism	phosphatase inhibitor	calcineurin phosphatase	Cyclosporine is a calcineurin phosphatase pathway inhibitor, used as an immunosuppressant drug to prevent rejection in organ transplantation.	Hojo M, et al. Nature, 1999, 397(6719), 530-534.
Voglibose	114.954	103.557	1.11006	AO 128;Glustat;Basen	83480-29-9	[C@]1([C@H]([C@@H]([C@H]([C@H](C1)NC(CO)CO)O)O)O)(O)CO	C10H21NO7	267.28	Metabolism	Glucokinase modulator	α-glucosidase	Voglibose, an N-substituted derivative of valiolamine, exhibits excellent inhibitory activity against α-glucosidases and action against hyperglycemia and various disorders caused by hyperglycemia.	Chen X, et al. Curr Med Chem, 2006, 13(1), 109-116.
Isoferulic acid	105.618	95.1626	1.10987	3-Hydroxy-4-methoxycinnamic acid;Hesperetic acid;Hesperetate;Isoferulate	537-73-5	COc1c(cc(cc1)/C=C/C(=O)O)O	C10H10O4	194.18	GPCR/G Protein	Adrenergic Receptor	Adrenergic Receptor	3-Hydroxy-4-methoxycinnamic Acid exhibits hypoglycemic properties.	Meeprom A, et al. BMC Complement Altern Med. 2015 Oct 5;15(1):346.
Lamivudine	110.759	99.7986	1.10983	BCH-189;GR109714X	134678-17-4	Nc1ccn([C@@H]2CS[C@H](CO)O2)c(=O)n1	C8H11N3O3S	229.26	Microbiology&Virology	Reverse Transcriptase inhibitor	Reverse Transcriptase	Lamivudine is a reverse transcriptase inhibitor and ZALCITABINE analog in which a sulfur atom replaces the 3' carbon of the pentose ring. It is used to treat HIV disease.	Shaw T, et al. J Viral Hepat, 1999, 6(2), 89-106.
Dofetilide	108.265	97.57	1.10962	UK 68789;UK-68798;Tikosyn	115256-11-6	CN(CCOc1ccc(NS(C)(=O)=O)cc1)CCc1ccc(NS(C)(=O)=O)cc1	C19H27N3O5S2	441.56	Membrane transporter/Ion channel	Potassium Channel inhibitor	Potassium Channel	Dofetilide is a sulfonamide class III antiarrhythmic agent and potassium channel blocker. Dofetilide selectively blocks cardiac ion channels of the rapid component of the delayed rectifier potassium current Ikr. This antiarrhythmic agent prolongs cardiac action potential duration and effective refractory period due to delayed repolarization without affecting conduction velocity. This results in a…	Kiehn J, et al. Circulation, 1996, 94(10), 2572-2579.
Crenolanib	45.9732	41.4568	1.10894	CP-868596;ARO 002	670220-88-9	CC1(COc2ccc3n(cnc3c2)-c2ccc3cccc(N4CCC(N)CC4)c3n2)COC1	C26H29N5O2	443.54	Angiogenesis; Tyrosine Kinase/Adaptors	PDGFR; FLT	PDGFRα; PDGFRβ; FLT3	Crenolanib is an orally bioavailable type III tyrosine kinases inhibitor of PDGFRα/β and FLT3 (IC50s: 11, 3.2, and 4 nM).	Heinrich MC, et al.Crenolanib inhibits the drug-resistant PDGFRA D842V mutation associated with imatinib-resistant gastrointestinal stromal tumors. Clin Cancer Res, 2012, Jun 27.
Gatifloxacin	115.715	104.358	1.10883	AM-1155;PD 135432;BMS 206584-01;CG5501;BMS-206584	112811-59-3	COc1c2n(cc(C(=O)O)c(=O)c2cc(F)c1N1CCNC(C)C1)C1CC1	C19H22FN3O4	375.4	DNA Damage/DNA Repair	Topoisomerase inhibitor	Topo IV	Gatifloxacin is an antibiotic of the fourth-generation fluoroquinolone family, that like other members of that family, inhibits the bacterial enzymes DNA gyrase and topoisomerase IV.	Alvirez-Freites EJ, et al. Antimicrob Agents Chemother, 2002, 46(4), 1022-1025.
Antrapurol	116.256	104.874	1.10853	1,8-Dihydroxyanthraquinone;Chrysazin;Danthron;Dantron	117-10-2	Oc1cccc2c1C(=O)c1c(cccc1O)C2=O	C14H8O4	240.22	PI3K/Akt/mTOR signaling	AMPK activator	AMPK	Danthron is a natural product, regulates glucose, and lipid metabolism by activating AMPK.	Zhou R, et al. Acta Pharmacol Sin. 2013 Aug; 34(8):1061-9.
Calcium folinate	99.2413	89.5291	1.10848	Folinic acid Calcium;Leucovorin Calcium;Folinic acid calcium salt;Wellcovorin	1492-18-8	[Ca++].Nc1nc(=O)c2N(C=O)C(CNc3ccc(cc3)C(=O)N[C@@H](CCC([O-])=O)C([O-])=O)CNc2[nH]1	C20H21CaN7O7	511.51	DNA Damage/DNA Repair; Metabolism	DNA/RNA Synthesis inhibitor; Vitamin agonist	Thymidylate synthase; VB	Leucovorin calcium is the active metabolite of folic acid. Leucovorin is used principally as an antidote to folic acid antagonists.	Aschele C, et al. Ann Oncol. 2002 Dec; 13(12):1882-92.
Levalbuterol tartrate	112.955	101.905	1.10843	Levosalbutamol tartrate	661464-94-4	O[C@H]([C@@H](O)C(O)=O)C(O)=O.CC(C)(C)NC[C@H](O)c1ccc(O)c(CO)c1.CC(C)(C)NC[C@H](O)c1ccc(O)c(CO)c1	C17H27NO9	389.39	GPCR/G Protein	Adrenergic Receptor	β2-adrenergic receptor	Levosalbutamol tartrate is the β2-adrenergic receptor agonist,and is used to treatment of asthma.	NA
Alosetron hydrochloride	104.64	94.4154	1.1083	GR 68755;GR 68755X;GR 68755C;Lotronex	122852-69-1	Cl.Cc1[nH]cnc1CN1CCc2c(C1=O)c1ccccc1n2C	C17H19ClN4O	330.81	GPCR/G Protein; Neuroscience	5-HT Receptor antagonist	5-HT3	Alosetron Hydrochloride is the hydrochloride salt form of alosetron, a potent and selective 5-HT3 receptor antagonist. Alosetron blocks the actions of serotonin at 5-HT3 sites in the peripheral nervous system, particularly on enteric and nociceptive sensory neurons, thereby affecting the regulation of visceral pain, decreasing gastrointestinal contraction and motility, and decreasing gastrointest…	Spiller, Robin C. From Current Opinion in Pharmacology (2011), 11(1), 68-74.
Sisomicin Sulfate	108.078	97.5187	1.10828	Extramycin;Pathomycin	53179-09-2	OS(O)(=O)=O.OS(O)(=O)=O.OS(O)(=O)=O.OS(O)(=O)=O.OS(O)(=O)=O.CN[C@@H]1[C@@H](O)[C@@H](O[C@H]2[C@H](N)C[C@H](N)[C@@H](O[C@H]3OC(CN)=CC[C@H]3N)[C@@H]2O)OC[C@]1(C)O.CN[C@@H]1[C@@H](O)[C@@H](O[C@H]2[C@H](N)C[C@H](N)[C@@H](O[C@H]3OC(CN)=CC[C@H]3N)[C@@H]2O)OC[C@]1(C)O	2C19H37N5O7·5H2SO4	1385.43	Others	Others	protein-synthesis	Sisomicin Sulfate is the sulfate salt form of sisomicin, a broad-spectrum aminoglycoside antibiotic isolated from Micromonospora inyoensis. Sisomicin is structurally similar to gentamicin but has a unique unsaturated diamino sugar. Of the aminoglycoside antibiotics, sisomicin has the greatest activity against gram-positive bacteria.	Hendriks JG, et al. Biomaterials. 2004 Feb;25(3):545-56.
Maprotiline hydrochloride	106.777	96.3912	1.10775	Maprotiline HCl;Ludiomil;Psymion;Deprilept	10347-81-6	Cl.CNCCCC12CCC(c3ccccc13)c1ccccc21	C20H24ClN	313.86	GPCR/G Protein; Neuroscience; Immunology/Inflammation	5-HT Receptor antagonist; AChR antagonist; Adrenergic Receptor antagonist; Histamine Receptor antagonist; Norepinephrine inhibitor	5-HT; mAChR; Adrenergic Receptor; H1 receptor; Noradrenaline transporter (Sodium-dependent)	Maprotiline hydrochloride is a bridged-ring tetracyclic antidepressant that is both mechanistically and functionally similar to the tricyclic antidepressants, including side effects associated with its use.	Ferrer-Villada T, et al. Eur J Pharmacol,2006, 531(1-3), 1-8.
Ivermectin	100.396	90.643	1.10759	MK-933	70288-86-7	CO[C@H]1C[C@H](O[C@H]2[C@@H](C)/C=C/C=C/3\CO[C@H]4[C@]3(O)[C@@H](C=C([C@H]4O)C)C(=O)O[C@H]3C[C@@H](C/C=C/2\C)O[C@]2(C3)CC[C@@H]([C@H](O2)[C@H](CC)C)C)O[C@H]([C@@H]1O[C@H]1C[C@H](OC)[C@H]([C@@H](O1)C)O)C	C48H74O14	875.09	Microbiology&Virology; Neuroscience	GluCls activator; P2 Receptor modulator	GluCl channels; P2 receptor	Ivermectin is a glutamate-gated chloride channel (GluCls) activator, with antiparasitic activity.	Wagstaff KM, et al. Biochem J, 2012, 443(3), 851-856.
Phenazopyridine hydrochloride	106.198	95.8837	1.10757	Phenazopyridine HCl;Urodine;Pyridium	136-40-3	Cl.Nc1ccc(\N=N\c2ccccc2)c(N)n1	C11H12ClN5	249.7	Membrane transporter/Ion channel	Sodium Channel inhibitor	Sodium Channel	Phenazopyridine Hydrochloride is used orally as a urinary tract analgesic. Side effects of phenazopyridine hydrochloride administration can include nausea, interference with the oxygen-carrying capacity of red blood cells (methemoglobinemia), hemolytic anemia as well as renal and hepatic toxicity. It is reasonably anticipated to be a human carcinogen.	Suter DM, et al. J Cell Mol Med, 2009, 13(9B), 3517-3527
Vismodegib	121.808	109.984	1.10751	GDC-0449;Erivedge;RG 3616	879085-55-9	CS(=O)(=O)c1ccc(C(=O)Nc2ccc(Cl)c(c2)-c2ccccn2)c(Cl)c1	C19H14Cl2N2O3S	421.3	GPCR/G Protein;Stem Cells;Membrane transporter/Ion channel	Hedgehog/Smoothened;ABC	Hedgehog;ABCG2	Vismodegib is a hedgehog pathway inhibitor (IC50: 3 nM). It also inhibits P-gp (IC50: 3.0 μM), ABCG2 (IC50: 1.4 μM).	Scales SJ, et al. Mechanisms of Hedgehog pathway activation in cancer and implications for therapy. Trends Pharmacol Sci. 2009 Jun;30(6):303-12.
Levomilnacipran	105.215	95.0044	1.10747	N/A	96847-55-1	O=C(N(CC)CC)C1(C(C1)CN)c1ccccc1	C15H22N2O	246.34	Neuroscience	Norepinephrine inhibitor	5-HR-norepinephrine reuptake	Levomilnacipran is a selective serotonin and norepinephrine reuptake inhibitor.	Leo RJ, Brooks VL. Curr Opin Investig Drugs. 2006 Jul;7(7):637-42.
Azithromycin	100.743	90.9739	1.10739	CP 62993;XZ-450;Zithromax	83905-01-5	CC[C@H]1OC(=O)[C@H](C)[C@@H](O[C@H]2C[C@@](C)(OC)[C@@H](O)[C@H](C)O2)[C@H](C)[C@@H](O[C@@H]2O[C@H](C)C[C@@H]([C@H]2O)N(C)C)[C@](C)(O)C[C@@H](C)CN(C)[C@H](C)[C@@H](O)[C@]1(C)O	C38H72N2O12	748.98	Microbiology&virology	Antibacterial	protein synthesis	Azithromycin is an antibiotic by inhibiting protein synthesis, used for the treatment of bacterial infections.	Cigana C, et al. P Biochem Biophys Res Commun, 2006, 350(4), 977-982.
Iguratimod	105.041	94.9041	1.10681	T614	123663-49-0	CS(=O)(=O)Nc1cc2occ(NC=O)c(=O)c2cc1Oc1ccccc1	C17H14N2O6S	374.37	Immunology/Inflammation;Others;Neuroscience	COX;Others	COX-2;MIF	Iguratimod is an antirheumatic agent, acts as an inhibitor of COX-2, with an IC50 of 20 μM (7.7 μg/mL), but shows no effect on COX-1. Iguratimod also inhibits macrophage migration inhibitory factor (MIF) with an IC50 of 6.81 μM.	Tanaka K, et al. T-614, a novel antirheumatic drug, inhibits both the activity and induction of cyclooxygenase-2 (COX-2) in cultured fibroblasts. Jpn J Pharmacol. 1995 Apr;67(4):305-14.
Mitomycin C	21.6781	19.5974	1.10617	Ametycine;MitoExtra;Mitonco	50-07-7	CO[C@]12[C@H]3N[C@H]3CN1C1=C([C@H]2COC(N)=O)C(=O)C(N)=C(C)C1=O	C15H18N4O5	334.37	DNA Damage/DNA Repair	DNA/RNA Synthesis inhibitor	DNA synthesis	Mitomycin C, an antineoplastic antibiotic, is used to treat different cancers by inhibiting DNA synthesis.	Ben-Yehoyada M, et al. Mol Cell. 2009, 35(5), 704-715.
Hesperidin	121.927	110.228	1.10614	Hesperetin 7-rutinoside;Cirantin	520-26-3	[C@H]1(CC(=O)c2c(O1)cc(cc2O)O[C@@H]1O[C@H](CO[C@H]2[C@@H]([C@@H]([C@H]([C@@H](O2)C)O)O)O)[C@H]([C@@H]([C@H]1O)O)O)c1cc(c(cc1)OC)O	C28H34O15	610.56	Autophagy	Autophagy	Autophagy	Hesperidin is a flavanone glycoside found in citrus fruits with antioxidant, anti-inflammatory, anti-carcinogenic, and antihypertensive and lipid-lowering activity.	Inderjit, Dakshini KM. J Chem Ecol. 1991 Aug;17(8):1585-91.
Swertiamarin	110.617	100.061	1.10549	Swertiamaroside	17388-39-5	OC[C@H]1O[C@@H](O[C@@H]2OC=C3C(=O)OCC[C@@]3(O)[C@H]2C=C)[C@H](O)[C@@H](O)[C@@H]1O	C16H22O10	374.34	Others	Others	Others	Swertiamarin is a common secoiridoid found among the members of Gentianaceae with anti-inflammatory, anticancer, hypoglycemic and hypolipidemic activities.	Saravanan S, et al. Eur J Pharm Sci. 2014 Jun 2;56:70-86.
LCL161	141.815	128.387	1.10458	N/A	1005342-46-0	CN[C@H](C(=O)N[C@H](C(=O)N1[C@@H](CCC1)c1nc(cs1)C(=O)c1ccc(cc1)F)C1CCCCC1)C	C26H33FN4O3S	500.63	Apoptosis	IAP inhibitor	cIAP	LCL161, a SMAC mimetic, effectivity binds to and inhibits multiple IAPs (i.e. XIAP, c-IAP).	Weisberg E, et al. Leukemia, 2010, 24(12), 2100-2109.
Entospletinib	129.475	117.262	1.10415	GS-9973	1229208-44-9	C1CN(CCO1)c1ccc(Nc2nc(cn3ccnc23)c2ccc3cn[nH]c3c2)cc1	C23H21N7O	411.47	Angiogenesis	Syk	Syk	Entospletinib （IC50= 7.7 nM）is a specific Syk inhibitor, which is orally bioavailable.	J Med Chem. 2014, 57(9), 3856-3873.
Trimebutine	100.722	91.2774	1.10347	Mebutin	39133-31-8	CCC(COC(=O)c1cc(OC)c(OC)c(OC)c1)(N(C)C)c1ccccc1	C22H29NO5	387.47	Endocrinology/Hormones; GPCR/G Protein; Neuroscience	Opioid Receptor agonist	Opioid Receptor	Trimebutine is a spasmolytic agent that regulates intestinal and colonic motility and relieves abdominal pain with antimuscarinic and weak mu-opioid agonist effects. It is marketed for the treatment of irritable bowel syndrome (IBS) and lower gastrointestinal tract motility disorders, with IBS being one of the most common multifactorial GI disorders. It is used to restore normal bowel function an…	Prescrire Int. 2013 Oct;22(142):241-2.
CC223	69.2354	62.7502	1.10335	CC 223;CC-223	1228013-30-6	CO[C@H]1CC[C@@H](CC1)N1C(=O)CNc2ncc(nc12)-c1ccc(nc1)C(C)(C)O	C21H27N5O3	397.47	DNA Damage/DNA Repair; Angiogenesis; PI3K/Akt/mTOR signaling; Tyrosine Kinase/Adaptors	c-Fms inhibitor; DNA-PK inhibitor; FLT inhibitor; mTOR inhibitor; PI3K inhibitor	c-Fms; DNA-PK; FLT4; mTOR; PI3K-α	CC-223 is an orally available mTOR inhibitor with potential antitumor activity. CC-223 inhibits the activity of mTOR, which may result in the induction of tumor cell apoptosis and a decrease in tumor cell proliferation. CC-223 is a potent mTOR kinase inhibitor (IC50: 16 nM), with >150-fold sensitivity than the related lipid kinase PI3Kα (IC50: 4 μM).	Mortensen DS, et al. Mol Cancer Ther. 2015, 14(6), 1295-1305.
Terbinafine hydrochloride	110.488	100.158	1.10314	TDT 067 hydrochloride;Terbinafine HCl;KWD 2019	78628-80-5	Cl.CN(C\C=C\C#CC(C)(C)C)Cc1cccc2ccccc12	C21H26ClN	327.89	Microbiology&Virology	Antifungal inhibitor	squalene epoxidase	Terbinafine Hydrochloride is a synthetic allylamine derivative structurally related to naftifine. Terbinafine is active against dermatophytes.	Vickers AE, et al. Drug Metab Dispos, 1999, 27(9), 1029-1038.
Hydroxyzine Pamoate	108.45	98.3275	1.10295	Hydroxyzine embonate;Bobsule;Equipose	10246-75-0	OCCOCCN1CCN(CC1)C(c1ccccc1)c1ccc(Cl)cc1.OC(=O)c1cc2ccccc2c(Cc2c(O)c(cc3ccccc23)C(=O)O)c1O	C44H43ClN2O8	763.27	GPCR/G Protein; Immunology/Inflammation; Neuroscience	Histamine Receptor antagonist	H1 receptor	Hydroxyzine pamoate is a histamine H1 receptor antagonist that is effective in the treatment of chronic urticaria, dermatitis, and histamine-mediated pruritus. Unlike its major metabolite CETIRIZINE, it does cause drowsiness. It is also effective as an antiemetic, for relief of anxiety and tension, and as a sedative.	Spahr L, et al. Am J Gastroenterol. 2007 Apr;102(4):744-53.
Terconazole	106.479	96.5557	1.10277	R42470;Terazol 3;Terazol 7;Triaconazole;Gyno-Terazol	67915-31-5	CC(C)N1CCN(CC1)c1ccc(cc1)OC[C@H]1CO[C@](O1)(Cn1cncn1)c1c(cc(cc1)Cl)Cl	C26H31Cl2N5O3	532.46	Microbiology&Virology	Antifection agonist	14-α Demethylase	Terconazole is a synthetic triazole derivative structurally related to fluconazole, antifungal Terconazole seems to disrupt cell wall synthesis by inhibiting biosynthesis of ergosterol or other sterols, damaging the fungal cell membrane, altering its permeability, and promoting loss of essential intracellular elements. Terconazole is active against Candida sp..	Tolman EL, et al. Anticandidal activities of terconazole, a broad-spectrum antimycotic. Antimicrob Agents Chemother. 1986 Jun;29(6):986-91.
Cyclophosphamide monohydrate	139.649	126.635	1.10277	Cyclophosphamide hydrate	6055-19-2	O.ClCCN(CCCl)P1(=O)NCCCO1	C7H17Cl2N2O2P·H2O	279.1	DNA Damage/DNA Repair; Immunology/Inflammation	DNA Alkylation inducer; MRP inhibitor	DNA; MRP1	Cyclophosphamide is an alkylating agent used in the treatment of several forms of cancer including leukemias, lymphomas and breast cancer.	Lutsiak ME, et al. Blood, 2005, 105(7), 2862-2868.
Gabapentin HCl	108.061	98.0248	1.10238	Gabapentin hydrochloride;Neurontin HCl	60142-95-2	Cl.NCC1(CC(O)=O)CCCCC1	C9H17NO2·HCl	207.7	Membrane transporter/Ion channel;Neuroscience	GABA Receptor agonist;Calcium Channel	GABAR;α2δ subunit of calcium channel	Gabapentin HCl is a GABA analogue, used to treat seizures and neuropathic pain.	Pan HL, et al. J Pharmacol Exp Ther, 1999, 288(3), 1026-1030.
Quisinostat	10.2	9.25824	1.10172	JNJ-26481585	875320-29-9	Cn1cc(c2ccccc12)CNCC1CCN(CC1)c1ncc(cn1)C(=O)NO	C21H26N6O2	394.48	Chromatin/Epigenetic; DNA Damage/DNA Repair; NF-Κb	HDAC inhibitor	HDAC1; HDAC10; HDAC11; HDAC2; HDAC3; HDAC4; HDAC5; HDAC8	Quisinostat (JNJ-26481585) is a novel second-generation HDAC inhibitor with highest potency for HDAC1 with IC50 of 0.11 nM, modest potent to HDACs 2, 4, 10, and 11; greater than 30-fold selectivity against HDACs 3, 5, 8, and 9 and lowest potency to HDACs 6 and 7.	Arts J, et al. JNJ-26481585, a novel "second-generation" oral histone deacetylase inhibitor, shows broad-spectrum preclinical antitumoral activity. Clin Cancer Res. 2009 Nov 15;15(22):6841-51.
Vitamin E Acetate	111.545	101.25	1.10168	Tocopherol acetate	58-95-7	c12c(c(c(c(c2C)C)OC(=O)C)C)CC[C@](O1)(CCC[C@@H](CCC[C@@H](CCCC(C)C)C)C)C	C31H52O3	472.76	Metabolism	Vitamin	VE	A natural tocopherol and one of the most potent antioxidant tocopherols. It exhibits antioxidant activity by virtue of the phenolic hydrogen on the 2 h-1-benzopyran-6-ol nucleus. It has four methyl groups on the 6-chromanol nucleus. The natural d form of alpha-tocopherol is more active than its synthetic dl-alpha-tocopherol racemic mixture.	Beijersbergen van Henegouwen GM, et al. J Photochem Photobiol B. 1995 Jul;29(1):45-51.
Monensin sodium salt	10.1721	9.23436	1.10155	Monensin A sodium salt;Sodium Monensin	22373-78-0	[Na+].CC[C@]1(CC[C@@H](O1)[C@]1(C)CC[C@]2(C[C@H](O)[C@@H](C)[C@H](O2)[C@@H](C)[C@@H](OC)[C@H](C)C([O-])=O)O1)[C@@H]1O[C@H](C[C@@H]1C)[C@H]1O[C@@](O)(CO)[C@H](C)C[C@@H]1C	C36H61NaO11	692.85	Microbiology&Virology	Antibacterial	Antibacterial	Monensin sodium is an antiprotozoal agent produced by Streptomyces cinnamonensis.Monensin sodium salt causes a marked enlargement of the MVBs and regulates exosome secretion	Pinkerton M, et al. J Mol Biol, 1970, 49(3), 533-546.
Ipatasertib	77.234	70.1234	1.1014	RG7440;GDC-0068	1001264-89-6	C(=O)([C@H](CNC(C)C)c1ccc(cc1)Cl)N1CCN(CC1)c1c2c(ncn1)[C@@H](C[C@H]2C)O	C24H32ClN5O2	458	Cytoskeletal Signaling; PI3K/Akt/mTOR signaling	Akt inhibitor	Akt1; Akt2; Akt3	Ipatasertib (GDC-0068), a highly specific pan-Akt inhibitor, targets Akt1/2/3 with IC50 of 5 nM/18 nM/8 nM, respectively.	Lin K. Cancer Res, 2011, 71(8 Supplement), abstract DDT02-01.
Pemigatinib	141.121	128.155	1.10117	INCB054828	1513857-77-6	CCN(C(N(C(C(F)=C(OC)C=C1OC)=C1F)C2)=O)C(C2=CN3)=C4C3=NC(CN5CCOCC5)=C4	C24H27F2N5O4	487.5	Angiogenesis;Tyrosine Kinase/Adaptors	FGFR	FGFR1;FGFR2;FGFR3;FGFR4	Pemigatinib is an orally active, selective inhibitor of FGFR(IC50s of 0.4 nM, 0.5 nM, 1.2 nM, 30 nM for FGFR1, FGFR2, FGFR3, FGFR4, respectively).	Arudra K, et al. Calcinosis cutis dermatologic toxicity associated with fibroblast growth factor receptor inhibitor for the treatment of Wilms tumor. J Cutan Pathol. 2018 Oct;45(10):786-790.
Pidotimod	108.35	98.4706	1.10032	N/A	121808-62-6	[C@H]1(CSCN1C(=O)[C@@H]1CCC(=O)N1)C(=O)O	C9H12N2O4S	244.27	Immunology/Inflammation	Others	Others	Pidotimod is a synthetic dipeptide with immunomodulatory properties.	Clemente E, et al. Arzneimittelforschung, 1994, 44(12A), 1490-1494.
Metoclopramide hydrochloride	113.002	102.716	1.10014	Metoclopramide HCl;Maxolon	7232-21-5	Cl.CCN(CC)CCNC(=O)c1cc(Cl)c(N)cc1OC	C14H22ClN3O2·HCl	336.26	GPCR/G Protein; Neuroscience	5-HT Receptor agonist; AChR antagonist; Dopamine Receptor antagonist	5-HT; mAChR; Dopamine	Metoclopramide hydrochloride is a selective dopamine D2 receptor antagonist, used as an antiemetic.	Burger DM, et al. J Vet Med A Physiol Pathol Clin Med. 2006 Mar;53(2):97-107.
Gamithromycin	108.402	98.548	1.09999	ML-1709460	145435-72-9	CCCN1C[C@@H]([C@H]([C@]([C@H](OC(=O)[C@@H]([C@H]([C@@H]([C@H]([C@](C[C@H]1C)(C)O)O[C@H]1[C@@H]([C@H](C[C@H](O1)C)N(C)C)O)C)O[C@H]1C[C@@]([C@H]([C@@H](O1)C)O)(C)OC)C)CC)(C)O)O)C	C40H76N2O12	777.04	Microbiology&Virology	Antibacterial	Antibacterial	Gamithromycin is a macrolide compound with antibacterial activity.	Mahendran SA, et al. Randomised positive control trial of NSAID and antimicrobial treatment for calf fever caused by pneumonia. Vet Rec. 2017 Apr 21. pii: vetrec-2016-104057.
proline	112.183	101.999	1.09985	L-Proline;L-(-)-Proline	147-85-3	OC(=O)[C@@H]1CCCN1	C5H9NO2	115.13	Metabolic Enzyme/Protease	Endogenous Metabolite	Endogenous Metabolite	1. L-Proline is an osmoprotectant. 2. Proline and its derivatives are often used as asymmetric catalysts in organic reactions, as the CBS reduction and proline catalysed aldol condensation.	Ivan M , Kondo K , Yang H , et al. HIFalpha, Targeted for VHL-Mediated Destruction by Proline Hydroxylation: Implications for O2 Sensing[J]. Science, 2001, 292(5516):464-468.
Ribociclib	112.456	102.265	1.09965	LEE011	1211441-98-3	CN(C)C(=O)c1cc2cnc(Nc3ccc(cn3)N3CCNCC3)nc2n1C1CCCC1	C23H30N8O	434.54	Cell Cycle/Checkpoint;Angiogenesis;Tyrosine Kinase/Adaptors	CDK inhibitor;VEGFR	CDK4;VEGFR4;VEGFR6	LEE011 is an orally available, and highly specific CDK4/6 inhibitor (IC50：10/39 nM).	Rader J, et al. Clin Cancer Res. 2013, 19(22), 6173-6182.
β-Elemene	117.387	106.76	1.09954	(-)-β-Elemene;Levo-β-elemene	515-13-9	CC([C@H]1[C@@](C)(CC[C@@H](C(C)=C)C1)C=C)=C	C15H24	204.35	Apoptosis	Apoptosis	Apoptosis	β-Elemene is a natural product isolated from Curcuma wenyujin, with an antitumor activity and induce cell apoptosis.	Ross, S.A., and ElSohly, M.A. The volatile oil composition of fresh and air-dried buds of Cannabis sativa. J. Nat. Prod. 59(1), 49-51 (1996).
Bosutinib	74.868	68.0938	1.09948	SKI-606	380843-75-4	COc1cc(Nc2c(cnc3cc(OCCCN4CCN(C)CC4)c(OC)cc23)C#N)c(Cl)cc1Cl	C26H29Cl2N5O3	530.45	Angiogenesis; Cytoskeletal Signaling	Bcr-Abl; Src	Abl; c-Src	Bosutinib is a synthetic quinolone derivative and dual kinase inhibitor that targets both Abl (IC50: 1 nM) and Src (IC50: 1.2 nM) kinases.	Boschelli DH, et al. Optimization of 4-phenylamino-3-quinolinecarbonitriles as potent inhibitors of Src kinase activity. J Med Chem. 2001 Nov 8;44(23):3965-77.
Serabelisib	129.549	117.844	1.09932	INK1117;MLN1117;TAK-117	1268454-23-4	C1COCCN1C(=O)c1cnc2n1cc(cc2)c1cc2c(cc1)oc(n2)N	C19H17N6O3	363.37	PI3K/Akt/mTOR signaling	mTOR inhibitor; PI3K inhibitor	mTOR; p110α; p110β; p110γ; p110δ	MLN1117 (INK1117) is a p110α/β/γ/δ inhibitor (IC50: 15/4.5/1.9/13.39 μM).	Yap TA, et al. Curr Opin Pharmacol. 2015 Aug;23:98-107.
Manidipine dihydrochloride	111.553	101.48	1.09926	CV-4093;Manidipine 2HCl	89226-75-5	COC(=O)C1=C(C)NC(=C(C1c1cc(ccc1)[N+](=O)[O-])C(=O)OCCN1CCN(CC1)C(c1ccccc1)c1ccccc1)C.Cl.Cl	C35H40Cl2N4O6	683.62	Membrane transporter/Ion channel	Calcium Channel antagonist	Calcium Channel	Manidipine dihydrochloride is a potent calcium channel blocker for Ca2+ current(IC50=2.6 nM).	Tohse N, et al. Eur J Pharmacol, 1993, 249(2), 231-233.
Sumatriptan succinate	114.641	104.346	1.09866	GR 43175	103628-48-4	OC(=O)CCC(O)=O.CNS(=O)(=O)Cc1ccc2[nH]cc(CCN(C)C)c2c1	C18H27N3O6S	413.49	GPCR/G Protein; Neuroscience	5-HT Receptor agonist	5-HT	Sumatriptan succinate, a serotonin1 (5-HT1) receptor agonist, is used in the acute treatment of a migraine headache.	Peroutka SJ, et al. Eur J Pharmacol, 1989, 163(1), 133-136.
Imiquimod	109.454	99.7101	1.09773	R 837;S-26308	99011-02-6	CC(C)Cn1cnc2c1c1ccccc1nc2N	C14H16N4	240.31	Immunology/Inflammation	TLR agonist	TLR7; TLR8	Imiquimod is an immune response modifier that acts as a toll-like receptor 7 agonist.	Gibson SJ, et al. Cell Immunol. 2002 Jul-Aug;218(1-2):74-86.
Ademine	102.15	93.056	1.09772	Triamterene;SKF8542	396-01-0	Nc1nc2c(nc(c(N)n2)c2ccccc2)c(N)n1	C12H11N7	253.26	Membrane transporter/Ion channel	Sodium Channel inhibitor	ENaC; ENaCαS583	Triamterene is a pteridinetriamine compound that inhibits SODIUM reabsorption through SODIUM CHANNELS in renal EPITHELIAL CELLS.	Kellenberger S, et al. Mol Pharmacol, 2003, 64(4), 848-856.
DL-Adrenaline Hydrochloride	105.754	96.3512	1.09759	N/A	329-63-5	CNCC(c1cc(c(cc1)O)O)O.Cl	C9H13NO3·HCl	219.67	Neuroscience; GPCR/G Protein	Adrenergic Receptor	Adrenergic Receptor	DL-Adrenaline Hydrochloride is the hydrochloride salt of the naturally occurring sympathomimetic amine with vasoconstricting, intraocular pressure-reducing activities.	Leineweber K, et al. Naunyn Schmiedebergs Arch Pharmacol. 2007 Jul;375(5):303-9.
Indirubin	132.162	120.419	1.09752	Indigo red;Indigopurpurin;Couroupitine B;NSC 105327	479-41-4	O=C1Nc2ccccc2\C1=C1/Nc2ccccc2C1=O	C16H10N2O2	262.26	PI3K/Akt/mTOR Signaling	CDK inhibitor; GSK-3 inhibitor; Raf inhibitor	GSK-3β , CDK2/CyclinA , CDK5/p35 , CDK1/CyclinB , C-Raf	Indirubin is a potent cyclin-dependent kinases and GSK-3β inhibitor with IC50 of about 5 uM and 0.6 uM.	Hoessel R, et al. Nat Cell Biol, 1999, 1(1), 60-67.
Metronidazole	108.802	99.1561	1.09728	Flagyl;Metronidazol;Anagiardil	443-48-1	Cc1ncc(n1CCO)[N+]([O-])=O	C6H9N3O3	171.16	Metabolism; Microbiology&Virology	Antifection; Hydrogenase inhibitor; NADPH	14-α Demethylase; Fe hydrogenase 1; NADPH nitroreductase	Metronidazole is a synthetic nitroimidazole derivative with antiprotozoal and antibacterial activities.	Samuelson J, et al. Antimicrob Agents Chemother, 1999, 43(7), 1533-1541.
Tylosin	106.699	97.2502	1.09716	Tylosin A;Fradizine;Tylocine;Tylosine	1401-69-0	CC[C@H]1OC(=O)C[C@@H](O)[C@H](C)[C@@H](O[C@@H]2O[C@H](C)[C@@H](O[C@H]3C[C@@](C)(O)[C@@H](O)[C@H](C)O3)[C@@H]([C@H]2O)N(C)C)[C@@H](CC=O)C[C@@H](C)C(=O)\C=C/C(C)=C/[C@@H]1CO[C@@H]1O[C@H](C)[C@@H](O)[C@@H](OC)[C@H]1OC	C46H77NO17	916.1	Microbiology&Virology	Antibiotic	Antibiotic	Tylosin is a macrolide antibiotic obtained from cultures of Streptomyces fradiae. The drug is effective against many microorganisms in animals but not in humans.	Entorf M, et al. Tylosin susceptibility of staphylococci from bovine mastitis. Vet Microbiol. 2014 Jul 16;171(3-4):368-73.
Orphenadrine hydrochloride	110.932	101.133	1.09689	Mebedrol;Mephenamin	341-69-5	C(c1c(cccc1)C)(c1ccccc1)OCCN(C)C.Cl	C18H23NO·HCl	305.85	GPCR/G Protein; Membrane transporter/Ion channel; Neuroscience; Immunology/Inflammation	Histamine Receptor antagonist; NMDAR antagonist; Norepinephrine antagonist; Sodium Channel inhibitor	H1 receptor; NMDA receptor; Noradrenaline transporter (Sodium-dependent); Sodium Channel	Orphenadrine hydrochloride is a muscarinic antagonist used to treat drug-induced parkinsonism and to relieve pain from muscle spasm.	Kornhuber J, et al. J Neural Transm Gen Sect. 1995;102(3):237-46.
Edicotinib	112.984	103.02	1.09672	JNJ-40346527;JNJ-527	1142363-52-7	CC1(C)CCC(=CC1)c1nc(ccc1NC(=O)c1ncc([nH]1)C#N)C1CC(C)(C)OC(C)(C)C1	C27H35N5O2	461.6	Angiogenesis; Tyrosine Kinase/Adaptors	FLT;CSF-1R;c-Kit	FLT3;CSF-1R;kit	Edicotinib is a brain penetrant and orally active inhibitor of the colony-stimulating factor-1 receptor (IC50: 3.2 nM). It shows less inhibitory effects on KIT and FLT3 (IC50: 20 nM and 190 nM). It has the potential for Alzheimer's disease and rheumatoid arthritis treatment.	Mancuso R, et al. CSF1R inhibitor JNJ-40346527 attenuates microglial proliferation and neurodegeneration in P301S mice.Brain. 2019 Oct 1;142(10):3243-3264.
Warfarin sodium	109.979	100.294	1.09656	N/A	129-06-6	[Na+].CC(=O)CC(c1ccccc1)c1c([O-])c2ccccc2oc1=O	C19H15NaO4	330.31	Metabolism	Vitamin inhibitor	VKOR complex subunit 1	An anticoagulant that acts by inhibiting the synthesis of vitamin K-dependent coagulation factors. Warfarin is indicated for the prophylaxis and/or treatment of venous thrombosis and its extension, pulmonary embolism, and atrial fibrillation with embolization. It is also used as an adjunct in the prophylaxis of systemic embolism after myocardial infarction. Warfarin is also used as a rodenticide.	Gebauer M. Bioorg Med Chem. 2007 Mar 15;15(6):2414-20.
Entrectinib	109.538	99.8978	1.0965	RXDX-101;NMS-E628	1108743-60-7	CN1CCN(CC1)c1cc(c(cc1)C(=O)Nc1n[nH]c2c1cc(cc2)Cc1cc(cc(c1)F)F)NC1CCOCC1	C31H34F2N6O2	560.64	Angiogenesis; Immunology/Inflammation; Tyrosine Kinase/Adaptors	ALK inhibitor; ROS inhibitor; Trk receptor inhibitor	ALK; ROS1; TrkA; TrkB; TrkC	Entrectinib is an inhibitor of TrkA (IC50: 1.7 nM), TrkB (IC50: 0.1 nM), and TrkC (IC50: 0.1 nM), as well as anaplastic lymphoma kinase (ALK; IC50: 1.6 nM) and C-ros oncogene 1 (ROS1; IC50: 0.2 nM). Entrectinib blocks proliferation of ALK-dependent cell lines, including those with C1156Y or L1196M resistance mutations, and inhibits ALK‐dependent signaling. It has been shown to inhibit the growth …	Rolfo C, et al. Expert Opin Investig Drugs. 2015, 24(11), 1493-1500.
4-Methylumbelliferone	147.505	134.537	1.09639	4-MU;Hymecromone	90-33-5	Cc1cc(=O)oc2c1ccc(O)c2	C10H8O3	176.17	Others	Others inhibitor	ASST	Hymecromone is a coumarin derivative possessing properties as a spasmolytic, choleretic and light-protective agent. It is also used in ANALYTICAL CHEMISTRY TECHNIQUES for the determination of NITRIC ACID.	Berman HM, et al. Nucleic Acids Res. 2000 Jan 1;28(1):235-42.
Tanshinone I	127.297	116.124	1.09621	Tanshinone A	568-73-0	Cc1cccc2c1ccc1c2C(=O)C(=O)c2c1occ2C	C18H12O3	276.29	Metabolism	Phospholipase inhibitor	PLA2	Tanshinone I, an active principle isolated from the herbal medicine Salvia miltiorrhiza, displays cytotoxicity against tumor cells.	Kim SY, et al. Phytother Res, 2002, 16(7), 616-620.
Poziotinib	138.822	126.673	1.0959	NOV120101;HM781-36B	1092364-38-9	COc1c(cc2c(c1)ncnc2Nc1c(c(c(cc1)Cl)Cl)F)OC1CCN(CC1)C(=O)C=C	C23H21Cl2FN4O3	491.34	Angiogenesis; JAK/STAT signaling; Tyrosine Kinase/Adaptors	HER inhibitor	HER1; HER2; HER4	Poziotinib(NOV120101; HM781-36B) is an irreversible HER1/2/4 inhibitor (IC50s: 3/5/23 nM).	Nam HJ, et al. Cancer Lett. 2011, 302(2), 155-165.
Sulfatinib	120.257	109.737	1.09586	KDR-IN-1	1816307-67-1	Cc1cc2c([nH]1)ccc(Oc1nc(Nc3cc(CS(=O)(=O)NCCN(C)C)ccc3)ncc1)c2	C24H28N6O3S	480.59	Angiogenesis; JAK/STAT signaling; Tyrosine Kinase/Adaptors	FGFR inhibitor; HER inhibitor; VEGFR inhibitor	FGFR1; hERG; KDR	Sulfatinib may be a potent drug for cancer. It inhibits KDR and FGFR1 enzymatic activity. It also is a hERG inhibitor.	PCT Int. Appl. (2011), WO 2011060746 A1 20110526.
Ibrutinib	113.463	103.576	1.09545	PCI-32765	936563-96-1	Nc1ncnc2n(nc(-c3ccc(Oc4ccccc4)cc3)c12)[C@@H]1CCCN(C1)C(=O)C=C	C25H24N6O2	440.5	Angiogenesis; Tyrosine Kinase/Adaptors	BTK; Src; Tyrosine Kinases	BLK; Bmx; BTK; FGR; CSK	Ibrutinib is an irreversible inhibitor of BTK (IC50: 0.5 nM) that selectively blocks B cell activation.	Honigberg LA, et al. The Bruton tyrosine kinase inhibitor PCI-32765 blocks B-cell activation and is efficacious in models of autoimmune disease and B-cell malignancy. Proc Natl Acad Sci U S A. 2010 Jul 20;107(29):13075-80.
Ilaprazole sodium	154.34	140.907	1.09533	IY-81149 sodium	172152-50-0	[Na+].Cc1c(ccnc1CS(=O)c1nc2c([n-]1)cc(cc2)n1cccc1)OC	C19H17N4O2SNa	388.44	Membrane transporter/Ion channel	Proton pump inhibitor	Proton pump	Ilaprazole, a substituted benzimidazole prodrug, is a selective and irreversible proton pump inhibitor. A weak base, Ilaprazole accumulates in the acidic environment of the secretory canaliculus of the gastric parietal cell where it is converted to an active sulfenamide form that binds to cysteine sulfhydryl groups on the luminal aspect of the proton pump hydrogen-potassium adenosine triphosphata…	Seo KA, et al. Xenobiotica. 2012 Mar;42(3):278-84.
Lidocaine hydrochloride	126.883	115.857	1.09517	Lignocaine hydrochloride;Lidocaine HCL;Lidothesin;Xyloneural	73-78-9	c1(NC(=O)CN(CC)CC)c(cccc1C)C.Cl	C14H22N2O·HCl	270.8	Membrane transporter/Ion channel	Sodium Channel inhibitor	Sodium Channel	Lidocaine hydrochloride is a local anesthetic and cardiac depressant used as an antiarrhythmic agent. Its actions are more intense and its effects more prolonged than those of PROCAINE but its duration of action is shorter than that of BUPIVACAINE or PRILOCAINE.	Yu HZ, et al. Basic Clin Pharmacol Toxicol. 2014, 114(4):352-9.
Efinaconazole	108.573	99.1693	1.09483	KP-103	164650-44-6	C=C1CCN(CC1)[C@@H]([C@@](c1ccc(cc1F)F)(Cn1cncn1)O)C	C18H22F2N4O	348.34	Microbiology&Virology	Antifungal inhibitor	Antifungal	Efinaconazole(KP-103) is an Azole Antifungal currently under development as a topical treatment for onychomycosis.	Tatsumi Y, et al. Antimicrob Agents ChemOthers. 2013 May;57(5):2405-9.
Aprepitant	112.943	103.163	1.0948	L-754030;MK-869;MK-0869;Aprepitant`	170729-80-3	C[C@@H](O[C@H]1OCCN(Cc2nc(=O)[nH][nH]2)[C@H]1c1ccc(F)cc1)c1cc(cc(c1)C(F)(F)F)C(F)(F)F	C23H21F7N4O3	534.43	Neuroscience	Neurokinin 1 antagonist	NK1	Aprepitant is a Substance P/Neurokinin-1 Receptor Antagonist. The mechanism of action of aprepitant is as a Neurokinin 1 Antagonist, and Cytochrome P450 3A4 Inhibitor, and Cytochrome P450 2C9 Inducer, and Cytochrome P450 3A4 Inducer.	Tattersall FD, et al. Neuropharmacology, 2000, 39(4), 652-663.
Clindamycin phosphate	119.15	108.833	1.0948	Clindamycin 2-phosphate;U-28508;Clindamycin 2-dihydrogen phosphate;NSC 618653	24729-96-2	CS[C@H]1O[C@@H]([C@H](O)[C@H](O)[C@H]1OP(=O)(O)O)[C@H](NC(=O)[C@@H]1C[C@@H](CCC)CN1C)[C@H](C)Cl	C18H34ClN2O8PS	504.96	Microbiology&Virology	Antibacterial inhibitor; ribosome inhibitor	23S rRNA; 50S ribosome	Clindamycin Phosphate is the phosphate salt form of clindamycin, a semi-synthetic, chlorinated broad-spectrum antibiotic produced by chemical modification of lincomycin. Clindamycin phosphate is used in topical preparations.	Röver S, et al. J Med Chem. 1997, 40(26), 4378-4385.
Dexamethasone Sodium Phosphate	122.399	111.818	1.09463	Dalalone;Dexadreson;Dexagro	55203-24-2	C[C@@H]1C[C@H]2[C@@H]3CCC4=CC(=O)C=C[C@@]4([C@]3([C@H](C[C@@]2([C@]1(C(=O)COP(=O)([O-])[O-])O)C)O)F)C.[Na+].[Na+]	C22H30FO8P·2Na	516.4	Immunology/Inflammation; Neuroscience	COX inhibitor; IL Receptor modulator	COX-2; IL receptor	Dexamethasone, an interleukin receptor modulator, has anti-inflammatory and immunosuppressant effects. It belongs to a potent glucocorticoid class of steroid synthetic drugs.	Blanco FJ, et al. J Rheumatol, 1999, 26(6), 1366-1373.
Amcinonide	115.774	105.79	1.09437	CL-34699	51022-69-6	CC(=O)OCC(=O)[C@@]12[C@@H](C[C@@H]3[C@@]1(C[C@@H]([C@]1([C@H]3CCC3=CC(=O)C=C[C@]13C)F)O)C)OC1(O2)CCCC1	C28H35FO7	502.57	GPCR/G Protein; Metabolism	Annexin A antagonist; GR antagonist	Annexin A1; Glucocorticoid Receptor	Amcinonide is a Corticosteroid. The mechanism of action of amcinonide is as a Corticosteroid Hormone Receptor Agonist.	Grossman R, et al. Ann N Y Acad Sci. 2006 Jul;1071:410-21.
Difluprednate	109.482	100.092	1.09381	CM 9155;Epitopic;Myser	23674-86-4	[H][C@@]12CC[C@](OC(=O)CCC)(C(=O)COC(C)=O)[C@@]1(C)C[C@H](O)[C@@]1(F)[C@@]2([H])C[C@H](F)C2=CC(=O)C=C[C@]12C	C27H34F2O7	508.55	Others	Others	Others	Difluprednate(Durezol) is a corticosteroid, approved for the treatment of post-operative ocular inflammation and pain.	Jamal KN, et al. Clin Ophthalmol, 2009, 3, 381-390.
Urapidil	111.522	101.967	1.09371	Ebrantil;Eupressyl;Mediatensyl	34661-75-1	COc1ccccc1N1CCN(CCCNc2cc(=O)n(C)c(=O)n2C)CC1	C20H29N5O3	387.48	GPCR/G Protein; Neuroscience	5-HT Receptor antagonist; Adrenergic Receptor antagonist	5-HT; α1-adrenergic receptor	Urapidil, a sympatholytic antihypertensive drug, acts as a 5-HT1A receptor agonist and as an α1-adrenoceptor antagonist.	Ramage AG. Br J Pharmacol. 1991 Apr;102(4):998-1002.
Dorzolamide hydrochloride	113.013	103.362	1.09338	MK507 hydrochloride;L671152 hydrochloride;Dorzolamide HCl;MK-507 (L-671152) HCl	130693-82-2	c12c([C@H](C[C@@H](S1(=O)=O)C)NCC)cc(s2)S(=O)(=O)N.Cl	C10H17ClN2O4S3	360.9	Metabolism	Carbonic Anhydrase inhibitor	Carbonic anhydrase I; Carbonic anhydrase II; Carbonic anhydrase IV	Dorzolamide Hydrochloride is the hydrochloride salt form of dorzolamide, an inhibitor of carbonic anhydrase, a zinc-containing enzyme that catalyzes the rapid conversion of carbon dioxide and water into carbonic acid, protons and bicarbonate ions. Distributed throughout many cells and tissues, various carbonic anhydrases play important roles in mineral and metabolic homeostasis.	Maren TH, et al. J Ocul Pharmacol Ther, 1997, 13(1), 23-30.
Danazol	115.1	105.333	1.09272	WIN-17757;2,3-Isoxazolethisterone;Danocrine;Chronogyn;Winobanin	17230-88-5	O[C@@]1(C#C)CC[C@@]2([H])[C@]3([H])CCC4=CC5=C(C=NO5)C[C@]4(C)[C@@]3([H])CC[C@@]21C	C22H27NO2	337.46	Endocrinology/Hormones; GPCR/G Protein	Androgen Receptor agonist; Estrogen/progestogen Receptor antagonist; GNRH Receptor	Androgen Receptor; ER; ER; GNRHR	Danazol is a synthetic steroid with antigonadotropic and anti-estrogenic activities that acts as an anterior pituitary suppressant by inhibiting the pituitary output of gonadotropins. It possesses some androgenic properties. Danazol has been used in the treatment of endometriosis and some benign breast disorders.	Fujimoto J, et al. Gen Pharmacol. 1995 May;26(3):507-16.
Ursodeoxycholic acid	112.465	102.949	1.09243	UDCS;Ursodiol	128-13-2	[C@@H]12C[C@H](O)CC[C@]1(C)[C@H]1CC[C@]3(C)[C@H](CC[C@H]3[C@@H]1[C@@H](O)C2)[C@H](C)CCC(=O)O	C24H40O4	392.57	Membrane transporter/Ion channel	Potassium Channel inhibitor	Bile salt export pump	Ursodeoxycholic acid can be used to dissolve gallstones and reduce cholesterol absorption.	Schuetz EG, et al. J Biol Chem. 2001 Oct 19;276(42):39411-8.
Gusacitinib	77.1626	70.6377	1.09237	ASN-002	1425381-60-7	OC1CCN(CC1)C1=CC=C(NC2=NC(=NC3=C2C(=O)NN=C3)N2CCC(CC#N)CC2)C=C1	C24H28N8O2	460.53	Chromatin/Epigenetic;JAK/STAT signaling;Stem Cells;Angiogenesis	JAK	SYK; JAK	Gusacitinib (ASN-002) is spleen tyrosine kinase (SYK) and janus kinase (JAK) inhibitor (IC50: 5-46 nM).	Sanjeeva Reddy, et al. Abstract 792: ASN002: A novel dual SYK/JAK inhibitor with strong antitumor activity. AACR 106th Annual Meeting 2015; April 18-22, 2015; Philadelphia, PA.
Anisotropine Methylbromide	115.483	105.771	1.09182	N/A	80-50-2	[Br-].CCCC(CCC)C(=O)O[C@@H]1C[C@@H]2CC[C@H](C1)[N+]2(C)C	C17H32BrNO2	362.35	Neuroscience;GPCR/G Protein;Immunology/Inflammation	AChR;Prostaglandin Receptor	Cholinergic;DP1;IP;EP2	Anisotropine Methylbromide is an anticholinergic agent and has been used for relief of gastrointestinal spasm and for the suppression of gastric acid secretion.	Freston JW, et al. A double-blind evaluation of the nocturnal antisecretory effects of anisotropine methylbromide in man. Dose response and duration of action studies. J Clin Pharmacol. 1977 Jan;17(1):29-36.
Deferasirox	115.813	106.093	1.09162	ICL 670;CGP-72670	201530-41-8	O=C(O)c1ccc(cc1)n1nc(nc1c1ccccc1O)c1ccccc1O	C21H15N3O4	373.36	Others	Others	iron	Deferasirox is an oral iron chelating agent used to treat chronic iron overload.	Ibrahim AS, et al. J Clin Invest, 2007, 117(9), 2649-2657.
Adenine	112.162	102.757	1.09152	Vitamin B4;6-Aminopurine	73-24-5	Nc1ncnc2c1[nH]cn2	C5H5N5	135.13	Neuroscience	AChR inhibitor	Adenine phosphoribosyltransferase	Adenine, a purine derivative, is a nucleobase with various roles in biochemistry including cellular respiration, in the form of both the energy-rich ATP and NAD and FAD, and protein synthesis, as a chemical component of DNA and RNA.	Barrett C, et al. Assay Drug Dev Technol. 2006 Dec;4(6):661-9.
Amiodarone hydrochloride	123.742	113.459	1.09063	Amiodarone HCl;Nexterone;Amiodar	19774-82-4	Cl.c1(c2c(oc1CCCC)cccc2)C(=O)c1cc(c(c(c1)I)OCCN(CC)CC)I	C25H29I2NO3·HCl	681.78	GPCR/G Protein;Membrane transporter/Ion channel	Adrenergic Receptor antagonist;Potassium Channel inhibitor;ATPase	β-adrenergic receptor; Potassium Channel;ATP-sensitive potassium channel	Amiodarone hydrochloride is an antianginal and class III antiarrhythmic drug. It increases the duration of ventricular and atrial muscle action by inhibiting POTASSIUM CHANNELS and VOLTAGE-GATED SODIUM CHANNELS. There is a resulting decrease in heart rate and in vascular resistance.	Kodama I, et al. Cardiovasc Res,1997, 35(1), 13-29.
Ritonavir	108.847	99.8207	1.09042	RTV;ABT 538;A 84538;Abbott 84538	155213-67-5	s1c(nc(CN(C(=O)N[C@@H](C(C)C)C(=O)N[C@H](C[C@H](O)[C@@H](NC(=O)OCc2scnc2)Cc2ccccc2)Cc2ccccc2)C)c1)C(C)C	C37H48N6O5S2	720.96	Microbiology&Virology; Proteases/Proteasome	HIV Protease inhibitor	HIV Protease	Ritonavir is a peptidomimetic agent that inhibits both HIV-1 and HIV-2 proteases. Ritonavir is highly inhibited by serum proteins but boosts the effect of other HIV proteases by blocking their degradation by cytochrome P450.	Eagling VA, et al. Br J Clin Pharmacol, 1997, 44(2), 190-194.
CH5183284	130.636	119.808	1.09038	Debio 1347;FF284	1265229-25-1	Cc1nc2c([nH]1)cc(cc2)n1c(c(cn1)C(=O)c1cc2ccccc2[nH]1)N	C20H16N6O	356.38	Angiogenesis; Tyrosine Kinase/Adaptors	FGFR inhibitor	FGFR1; FGFR2; FGFR3; FGFR4	CH5183284 is a selective and orally available FGFR inhibitor, which is for FGFR1(IC50=9.3 nM), FGFR2(IC50=7.6 nM), FGFR3(IC50=290), and FGFR4(IC50=22 nM), respectively.	Nakanishi Y, et al. Mol Cancer Ther. 2014, 13(11), 2547-2558.
Carbimazole	106.026	97.258	1.09015	Athyromazole;Carbimazol;Neomercazole	22232-54-8	CCOC(=O)n1ccn(C)c1=S	C7H10N2O2S	186.23	Endocrinology/Hormones	Thyroid hormone receptor(THR) antagonist	Thyroid peroxidase	Carbimazole is an imidazole antithyroid agent. It is only found in individuals that have used or taken this drug. Carbimazole is metabolized to methimazole, which is responsible for the antithyroid activity. Carbimazole is an antithyroid agent that decreases the uptake and concentration of inorganic iodine by the thyroid, it also reduces the formation of di-iodotyrosine and thyroxine. Once conver…	Taurog A, et al. Endocrinology, 1976, 98(4), 1031-1046.
Fostamatinib	123.065	112.946	1.08959	R788	901119-35-5	P(=O)(O)(O)OCN1c2c(OC(C1=O)(C)C)ccc(n2)Nc1nc(ncc1F)Nc1cc(c(c(c1)OC)OC)OC	C23H26FN6O9P	580.46	Angiogenesis; GPCR/G Protein; Membrane transporter/Ion channel; Neuroscience	AChR inhibitor; Adenosine Receptor inhibitor; Monoamine Transporter inhibitor; Syk inhibitor	Adenosine transporter; A3; Monoamine transporter; Syk	Fostamatinib(IC50 of 41 nM), which is a prodrug of the active metabolite R406, is a Syk inhibitor. It does not work on Lyn.	Braselmann S, et al. J Pharmacol Exp Ther, 2006, 319(3), 1998-12008.
L-Arginine	134.438	123.387	1.08956	(S)-(+)-Arginine;L-Arg	74-79-3	N[C@@H](CCCNC(N)=N)C(O)=O	C6H14N4O2	174.2	Immunology/Inflammation	IL Receptor	IL-2	1. L-Arginine exhibits anti-atherosclerotic effect. 2. L-Arginine and soy enriched diet are effective in prevention of osteoporosis associated with diabetes mellitus. 3. Exogenous L-Arginine could enhance neonate lymphocyte proliferation through an interleukin-2-independent pathway. 4. A combination of oral L-citrulline and L-Arginine effectively and rapidly augments NO-dependent responses at the…	Bakker J, et al. Administration of the nitric oxide synthase inhibitor NG-methyl-L-arginine hydrochloride (546C88) by intravenous infusion for up to 72 hours can promote the resolution of shock in patients with severe sepsis: results of a randomized, double-blind, placebo-controlled multicenter study (study no. 144-002). Crit Care Med. 2004 Jan;32(1):1-12.
Ciprofloxacin	108.949	100.089	1.08853	Bay-09867;Bay o 9867;Ciprobay;Ciproxan	85721-33-1	OC(=O)c1cn(C2CC2)c2cc(N3CCNCC3)c(F)cc2c1=O	C17H18FN3O3	331.34	DNA Damage/DNA Repair	Topoisomerase inhibitor	Topo II; Topo IV	Ciprofloxacin, a synthetic broad spectrum fluoroquinolone antibiotic, inhibits bacterial DNA gyrase. It is more active against Gram-negative bacteria than Gram-positive bacteria.	Wise R, et al. Antimicrob Agents Chemother, 1983, 23(4), 559-564.
Dirithromycin	108.009	99.2468	1.08828	LY237216;ASE 136;Dirithromycine;Dirithromycinum;Diritromicina	62013-04-1	CC[C@H]1OC(=O)[C@H](C)[C@@H](O[C@H]2C[C@@](C)(OC)[C@@H](O)[C@H](C)O2)[C@H](C)[C@@H](O[C@@H]2O[C@H](C)C[C@@H]([C@H]2O)N(C)C)[C@](C)(O)C[C@@H](C)[C@@H]2N[C@@H](COCCOC)O[C@H]([C@H]2C)[C@]1(C)O	C42H78N2O14	835.07	Microbiology&Virology	ribosome inhibitor	50S ribosome; 70S ribosome	Dirithromycin is a macrolide glycopeptide antibiotic. It is used to treat many different types of bacterial infections, such as bronchitis, pneumonia, tonsillitis, and even skin infections.	Moutard I, et al. Therapie, 1999, 54(5), 607-612.
Laquinimod	141.536	130.08	1.08807	ABR-215062;LAQ	248281-84-7	CCN(C(=O)c1c(O)c2c(cccc2Cl)n(C)c1=O)c1ccccc1	C19H17ClN2O3	356.8	Immunology/Inflammation	Others	Others	Laquinimod is an effective immunomodulator, which is currently under development in phase III trials for the treatment of multiple sclerosis as an oral therapy.	Zou LP, et al. Neuropharmacology, 2002, 42(5), 731-739.
Desipramine hydrochloride	106.745	98.1106	1.08801	Desmethylimipramine;Norimipramine;EX-4355;G-35020;JB-8181;NSC-114901	58-28-6	Cl.CNCCCN1c2ccccc2CCc2ccccc12	C18H23ClN2	302.84	Neuroscience; GPCR/G Protein	5-HT Receptor antagonist; Adrenergic Receptor	5-HT; Adrenergic Receptor	Desipramine Hydrochloride a secondary amine tricyclic antidepressant (TCA), is the hydrochloride salt form of desipramine. In the central nervous system (CNS), desipramine hydrochloride blocks the re-uptake of neurotransmitters, including norepinephrine and serotonin. This leads to an increase in the amount of these neurotransmitters in the synaptic cleft and prolongs their activities postsynapti…	Zavosh A, et al. Brain Res Bull. 1999 Jul 1;49(4):291-5.
Cyclosporin A	117.965	108.466	1.08758	Ciclosporin;Cyclosporine;Cyclosporine A	59865-13-3	CC[C@@H]1NC(=O)[C@H]([C@H](O)[C@H](C)C\C=C\C)N(C)C(=O)[C@H](C(C)C)N(C)C(=O)[C@H](CC(C)C)N(C)C(=O)[C@H](CC(C)C)N(C)C(=O)[C@@H](C)NC(=O)[C@H](C)NC(=O)[C@H](CC(C)C)N(C)C(=O)[C@@H](NC(=O)[C@H](CC(C)C)N(C)C(=O)CN(C)C1=O)C(C)C	C62H111N11O12	1202.64	Others	phosphatase inhibitor	calcineurin phosphatase	Cyclosporine A is a Calcineurin Inhibitor Immunosuppressant. The mechanism of action of cyclosporine is as a Calcineurin Inhibitor, and Cytochrome P450 3A4 Inhibitor, and P-Glycoprotein Inhibitor.	Handschumacher RE, et al. Science, 1984, 226(4674), 544-547.
Carbazochrome	103.369	95.0505	1.08752	Adedolon;Adchnon;Adrenostazin;Cromadrenal;Adona;AC-17	69-81-8	CN1CC(O)C2=C\C(=N\NC(N)=O)C(=O)C=C12	C10H12N4O3	236.23	Metabolism; Others	Others; Phospholipase	myosin light-chain kinase; PLA2	Carbazochrome is an antihemorrhagic, or hemostatic, agent that will cease blood flow by causing the aggregation and adhesion of platelets in the blood to form a platelet plug, ceasing blood flow from an open wound. It is hoped that this drug can be used in the future for preventing excessive blood flow during surgical operations and the treatment of hemorrhoids, but research on its effectiveness …	Cecilia I, et al. Can Vet J. 2009 Aug; 50(8): 821–827.
Clozapine	109.535	100.748	1.08722	HF 1854;LX 100-129	5786-21-0	N1=C(c2c(Nc3c1cc(cc3)Cl)cccc2)N1CCN(CC1)C	C18H19ClN4	326.82	GPCR/G Protein; Neuroscience	AChR antagonist; Adrenergic Receptor agonist; Dopamine Receptor antagonist	M1 mAChR; α2-adrenoceptor; D2	Clozapine is a tricylic dibenzodiazepine, classified as an atypical antipsychotic agent. It binds several types of central nervous system receptors, and displays a unique pharmacological profile. Clozapine is a serotonin antagonist, with strong binding to 5-HT 2A/2C receptor subtype. It also displays strong affinity to several dopaminergic receptors, but shows only weak antagonism at the dopamine…	Robertson GS, et al. Neuroscience, 1992, 46(2), 315-328.
Mianserin hydrochloride	110.892	102.037	1.08679	Org GB 94;Mianserin HCl;ORG GB-94 HCl	21535-47-7	Cl.CN1CCN2C(C1)c1ccccc1Cc1ccccc21	C18H21ClN2	300.83	Endocrinology/Hormones; Neuroscience; GPCR/G Protein	5-HT Receptor antagonist; Adrenergic Receptor agonist; Dopamine Receptor agonist; Norepinephrine agonist; Opioid Receptor agonist	5-HT; HT; Sert (Sodium-dependent); Adrenergic Receptor; DA transporter; Dopamine; Noradrenaline transporter (Sodium-dependent)κ-opioid receptor	Mianserin hydrochloride is a tetracyclic compound with antidepressant effects. it apparently blocks alpha-adrenergic, histamine H1, and some types of serotonin receptors. It may cause drowsiness and hematological problems.	de Boer TH, et al. J Pharmacol Exp Ther,1996, 277(2), 852-860.
Ethisterone	115.369	106.177	1.08657	Pregneninolone;17α-Ethynyltestosterone	434-03-7	C1(=O)CC[C@]2(C(=C1)CC[C@H]1[C@@H]3CC[C@](C#C)(O)[C@@]3(C)CC[C@H]21)C	C21H28O2	312.45	Endocrinology/Hormones	Estrogen/progestogen Receptor agonist	ER	Ethisterone is a progestogen hormone.	Herbai G, et al. Acta Pharmacol Toxicol (Copenh), 1971, 29(23), 177-193.
Trifluoperazine dihydrochloride	100.615	92.6341	1.08616	SKF5019;Urinox;Trifluoperazine 2HCl	440-17-5	Cl.Cl.CN1CCN(CCCN2c3ccccc3Sc3ccc(cc23)C(F)(F)F)CC1	C21H26Cl2F3N3S	480.43	GPCR/G Protein; Neuroscience	Dopamine Receptor inhibitor	D2	Trifluoperazine Dihydrochloride is a potent dopamine D2 receptor inhibitor used as an antipsychotic and an antiemetic.	Lahti RA, et al. Eur J Pharmacol, 1993, 236(3), 483-486.
Trometamol	109.836	101.179	1.08556	Tromethamine	77-86-1	NC(CO)(CO)CO	C4H11NO3	121.14	Neuroscience	COX	COX	Trometamol is a proton acceptor used to treat acidemia. It inhibits both isoforms of cyclooxygenases (COX1 and COX2), thereby blocking the conversion of arachidonic acid to pro-inflammatory pro-prostaglandins.	Holmdahl MH, et al. Acta Anaesthesiol Scand, 2000, 44(5), 524-527.
Bromhexine hydrochloride	105.73	97.3986	1.08554	Bromhexine HCl;Auxit;Bisolvon	611-75-6	Cl.CN(Cc1cc(Br)cc(Br)c1N)C1CCCCC1	C14H21Br2ClN2	412.59	Autophagy	Autophagy	Autophagy	Bromhexine hydrochloride is a mucolytic agent used in the treatment of respiratory disorders associated with viscid or excessive mucus.	Prescrire Int. 2015 Apr;24(159):98.
Davercin	95.7716	88.238	1.08538	Erythromycin Cyclocarbonate	55224-05-0	C[C@]([C@H](OC([C@@H]([C@H]([C@H](C)[C@H]1O[C@@](O[C@H](C)C[C@@H]2N(C)C)([H])[C@@H]2O)O[C@@](O[C@@H](C)[C@@H]3O)([H])C[C@@]3(C)OC)C)=O)CC)(O4)[C@]([C@H](C([C@@H](C[C@]1(O)C)C)=O)C)([H])OC4=O	C38H65NO14	759.92	Microbiology&Virology	Antibacterial	Antibacterial	Erythromycin Cyclocarbonate, a derivative of Erythromycin, is active against Gram-positive and some Gram-negative microorganisms.	Jelic D, et al. From Erythromycin to Azithromycin and New Potential Ribosome-Binding Antimicrobials. Antibiotics (Basel). 2016 Sep 1;5(3). pii: E29.
Nepafenac	112.453	103.698	1.08443	AL 6515;AHR 9434	78281-72-8	NC(=O)Cc1cccc(C(=O)c2ccccc2)c1N	C15H14N2O2	254.28	Immunology/Inflammation; Neuroscience	COX inhibitor	COX-1; COX-2	Nepafenac is a Nonsteroidal Anti-inflammatory Drug. The mechanism of action of nepafenac is as a Cyclooxygenase Inhibitor. The chemical classification of nepafenac is Nonsteroidal Anti-inflammatory Compounds.	Gamache DA, et al. Inflammation, 2000, 24(4), 357-370.
Drospirenone	100.709	92.899	1.08407	Dihydrospirorenone;ZK 3059	67392-87-4	[C@@H]12[C@](CC[C@@H]3[C@]4(CCC(=O)C=C4[C@H]4[C@@H]([C@@H]13)C4)C)([C@]1([C@@H]3[C@H]2C3)OC(=O)CC1)C	C24H30O3	366.49	Immunology/Inflammation; Endocrinology/Hormones; Neuroscience	Androgen Receptor antagonist; COX inhibitor; Estrogen/progestogen Receptor; Glucocorticoid Receptor antagonist	Androgen Receptor; COX-2; PR; Mineralocorticoid Receptor	Drospirenone is a synthetic spironolactone analogue and progestin with progestational and anti-mineralocorticoid activity.	Bray JD, et al. J Steroid Biochem Mol Biol. 2005 Dec;97(4):328-41.
Flibanserin	112.323	103.63	1.08388	BIMT-17BS;BIMT-17;Girosa	167933-07-5	FC(F)(F)c1cccc(c1)N1CCN(CCn2c3ccccc3[nH]c2=O)CC1	C20H21F3N4O	390.41	GPCR/G Protein;Neuroscience	5-HT Receptor;Dopamine Receptor	5-HT1A;5-HT2A;D4 receptor	Flibanserin is a serotonergic antidepressant used to treat hypoactive sexual desire disorder. Flibanserin has been associated with a low rate of minor serum aminotransferase elevations during treatment but has not been linked to instances of clinically apparent acute liver injury.	Clayton AH, et al. Womens Health (Lond). 2010, 6(5):639-53.
Methylprednisolone	159.245	146.931	1.0838	U 7532;NSC-19987	83-43-2	[C@H]12[C@H]3[C@@]([C@](CC3)(C(=O)CO)O)(C[C@@H]([C@@H]1[C@@]1(C(=CC(=O)C=C1)[C@H](C2)C)C)O)C	C22H30O5	374.48	Metabolism	Glucocorticoid Receptor antagonist	Glucocorticoid Receptor	Methylprednisolone is a PREDNISOLONE derivative with similar anti-inflammatory action.	Marchant A, et al. Clin Exp Immunol,1996, 106(1), 91-96.
D-Phenylalanine	114.076	105.267	1.08368	N/A	673-06-3	C(=O)([C@H](N)Cc1ccccc1)O	C9H11NO2	165.19	Membrane transporter/Ion channel	Monocarboxylate transporter inhibitor	Monocarboxylate transporter	D-Phenylalanine, a necessary aromatic amino acid, is a precursor of thyroxine, dopamine, melanin, and noradrenaline (norepinephrine).	Christianson DW, et al. J Biol Chem, 1989, 264(22), 12849-12853.
Streptomycin sulfate	110.423	101.938	1.08324	Estreptomicina;Phytomycin;Plantomycin	3810-74-0	OS(O)(=O)=O.OS(O)(=O)=O.OS(O)(=O)=O.CN[C@H]1[C@H](O)[C@@H](O)[C@H](CO)O[C@H]1O[C@H]1[C@H](O[C@H]2[C@H](O)[C@@H](O)[C@H](NC(N)=N)[C@@H](O)[C@@H]2NC(N)=N)O[C@@H](C)[C@]1(O)C=O.CN[C@H]1[C@H](O)[C@@H](O)[C@H](CO)O[C@H]1O[C@H]1[C@H](O[C@H]2[C@H](O)[C@@H](O)[C@H](NC(N)=N)[C@@H](O)[C@@H]2NC(N)=N)O[C@@H](C)[C@]1(O)C=O	2C21H39N7O12·3H2SO4	1457.38	Microbiology&Virology	ribosome agonist	30S ribosome	Streptomycin sulfate is a sulfate salt of streptomycin that is a protein synthesis inhibitor.	McEnroe AS, et al. Correlation between cytochrome aa3 concentrations and streptomycin accumulation in Bacillus subtilis. Antimicrob Agents Chemother. 1984 Oct;26(4):507-12.
Raltegravir	115.734	106.881	1.08283	MK-0518	518048-05-0	Cc1nnc(o1)C(=O)NC(C)(C)c1nc(c(c(=O)n1C)O)C(=O)NCc1ccc(cc1)F	C20H21FN6O5	444.42	Microbiology&Virology	Integrase inhibitor	Integrase (S217Q PFV); Integrase (WT PFV)	Raltegravir is a pyrrolidinone derivative and HIV INTEGRASE INHIBITOR that is used in combination with other ANTI-HIV AGENTS for the treatment of HIV INFECTION.	Hare S, et al. Proc Natl Acad Sci U S A. 2010, 107(46), 20057-220062.
Selpercatinib	126.115	116.487	1.08265	LOXO-292	2152628-33-4	COc1ccc(CN2C3CC2CN(C3)c2ccc(cn2)-c2cc(OCC(C)(C)O)cn3ncc(C#N)c23)cn1	C29H31N7O3	525.6	Tyrosine Kinase/Adaptors;Apoptosis	c-RET	RET	Selpercatinib is a tyrosine kinase inhibitor with antineoplastic properties(IC50 of 14.0 nM, 24.1 nM, and 530.7 nM for RET (WT), RET (V804M) , and RET (G810R), respectively)	Steven W. Andrews, et al. Substituted pyrazolo[1,5-a]pyridine compounds as ret kinase inhibitors. WO2018071447A1.
Doxazosin mesylate	113.418	104.768	1.08257	UK 33274 mesylate	77883-43-3	C(=O)(C1Oc2c(OC1)cccc2)N1CCN(CC1)c1nc2c(c(n1)N)cc(c(c2)OC)OC.CS(=O)(=O)O	C24H29N5O8S	547.58	GPCR/G Protein	Adrenergic Receptor agonist	α1-adrenergic receptor	Doxazosin mesylate(UK 33274) is a quinazoline-derivative. It is a selectively antagonizes postsynaptic α1-adrenergic receptors.	Garrison JB, et al. Cancer Res, 2006, 66(1), 464-472.
Sulpiride	107.897	99.7158	1.08204	Dolmatil;Dobren;Sulpyrid;Aiglonyl;Dogmatil	15676-16-1	c1(c(ccc(c1)S(=O)(=O)N)OC)C(=O)NCC1N(CCC1)CC	C15H23N3O4S	341.43	GPCR/G Protein; Neuroscience	Dopamine Receptor antagonist	Dopamine	Sulpiride is a dopamine D2-receptor antagonist, used therapeutically as an antidepressant, antipsychotic, and as a digestive aid.	Nakazato T, et al. Eur J Pharmacol. 1998, 363(1):29-34.
Pivmecillinam hydrochloride	109.661	101.35	1.082	FL-1039 hydrochloride	32887-03-9	CC(C)(C)C(=O)OCOC(=O)C1N2C(=O)C(N=CN3CCCCCC3)C2SC1(C)C.Cl	C21H34ClN3O5S	476.03	Microbiology&virology	Antibacterial	Bacterial	Pivmecillinam hydrochloride is an orally active prodrug of mecillinam, an extended-spectrum penicillin antibiotic,and is active against gram-negative organisms and used as for amdinocillin.	Bleidorn J . Pivmecillinam is more effective than ibuprofen in symptom resolution in women with uncomplicated urinary tract infection: antibiotic treatment for UTI is important[J]. BMJ Evidence-Based Medicine, 2018.
Nonoxynol	92.2542	85.2885	1.08167	Nonoxinol-9;4-Nonylphenol polyethoxylate	26027-38-3	CCCCCCCCCC1=CC=C(OCCO)C=C1	C28H50O8	514.69	Immunology/Inflammation; Neuroscience	COX inhibitor	COX	Nonoxynol-9 (N-9) is a typical surfactant used as a vaginal spermicide. Spermicides are locally acting non-hormonal contraceptives. When present in the vagina during intercourse, they immobilize/inactivate/damage and/or kill sperms without eliciting systemic effects. N-9 has been in use for more than 30 years as an over-the-counter (OTC) drug in creams, gels, foams and condom lubricants. It is th…	Zalenskaya IA, et al. Am J Reprod Immunol. 2011, 65(6):569-77.
Phenylbutazone	109.83	101.6	1.081	Butazolidine	50-33-9	CCCCC1C(=O)N(N(C1=O)c1ccccc1)c1ccccc1	C19H20N2O2	308.38	Immunology/Inflammation; Neuroscience	COX inhibitor	COX	Phenylbutazone is a butyl-diphenyl-pyrazolidinedione that has anti-inflammatory, antipyretic, and analgesic activities. It has been used in ankylosing spondylitis, rheumatoid arthritis, and reactive arthritis.	Arifah AK, Lees P. J Vet Pharmacol Ther. 2002 Aug;25(4):299-309.
Sulfamethazine	101.073	93.504	1.08095	Sulfadimerazine;Sulfadimidine	57-68-1	Cc1cc(C)nc(NS(=O)(=O)c2ccc(N)cc2)n1	C12H14N4O2S	278.34	Microbiology&Virology	Antibiotic	Antibiotic	Sulfamethazine is a sulfanilamide anti-infective agent. It has a spectrum of antimicrobial action similar to other sulfonamides.	Perez S, et al. Environ Toxicol Chem, 2005, 24(6), 1361-1367.
Xylitol	132.734	122.85	1.08045	Xylite;Adonitol;Ribitol;D-Xylitol;Adonite	87-99-0	OC[C@H](O)[C@@H](O)[C@H](O)CO	C5H12O5	152.15	Others	Others	Others	Xylitol is a five-carbon sugar alcohol derived from XYLOSE by reduction of the carbonyl group. It is as sweet as sucrose and used as a noncariogenic sweetener.	Yi EY, et al. Int J Oncol. 2013, 43(1):315-320.
Amlodipine	97.4119	90.1879	1.0801	UK-48340	88150-42-9	CCOC(=O)C1=C(COCCN)NC(C)=C(C1c1ccccc1Cl)C(=O)OC	C20H25ClN2O5	408.88	Membrane transporter/Ion channel	Calcium Channel inhibitor	Calcium Channel	Amlodipine is a synthetic dihydropyridine and a calcium channel blocker with antihypertensive and antianginal properties.	Zhang X, et al. Circulation, 1998, 97(6), 576-580.
Propyl gallate	109.708	101.661	1.07915	Gallic acid propyl esterZ;n-Propyl gallate;Tenox PG	121-79-9	CCCOC(=O)c1cc(O)c(O)c(O)c1	C10H12O5	212.2	oxidation-reduction	Antioxidant	Antioxidant	Propyl gallate is an antioxidant used in foods especially animal fats and vegetable oils, also in a wide variety of cosmetics and beauty care products.	Jen-Tsung Yang, et al. Journal of Immunology Research. 2017.
Glutathione	113.955	105.604	1.07907	γ-L-Glutamyl-L-cysteinyl-glycine;GSH;L-Glutathione reduced;Isethion;Glutathion;Tathion	70-18-8	N[C@@H](CCC(=O)N[C@@H](CS)C(=O)NCC(O)=O)C(O)=O	C10H17N3O6S	307.33	oxidation-reduction	Glutathione reductase	Glutathione reductase	Glutathione is a tripeptide with many roles in cells. It conjugates to drugs to make them more soluble for excretion, is a cofactor for some enzymes, is involved in protein disulfide bond rearrangement and reduces peroxides.	Messarah M, et al. C R Biol. 2007 Feb; 330(2):107-12.
Metaraminol bitartrate	109.685	101.668	1.07886	Metaradrine tartrate	33402-03-8	O[C@H]([C@@H](O)C(O)=O)C(O)=O.C[C@H](N)[C@H](O)c1cccc(O)c1	C13H19NO8	317.29	GPCR/G Protein	Adrenergic Receptor agonist	α-adrenergic receptor	Metaraminol bitartrate is a sympathomimetic agent that acts predominantly at alpha-1 adrenergic receptors. It has been used primarily as a vasoconstrictor in the treatment of HYPOTENSION.	Tatsuta M, et al. Int J Y. 1998 Jul 29;77(3):467-9.
voxelotor	116.671	108.161	1.07867	GBT 440	1446321-46-5	CC(C)n1nccc1-c1ncccc1COc1cccc(O)c1C=O	C19H19N3O3	337.37	Others	Others	sickle hemoglobin	voxelotor is an inhibitor of sickle hemoglobin (HbS)	Impact of voxelotor (GBT440) on unconjugated bilirubin and jaundice in sickle cell disease[J]. Hematology Reports, 2018, 10(2).
Pracinostat	9.85794	9.13925	1.07864	SB939	929016-96-6	C(=O)(/C=C/c1cc2nc(n(c2cc1)CCN(CC)CC)CCCC)NO	C20H30N4O2	358.48	Chromatin/Epigenetic; DNA Damage/DNA Repair; NF-Κb	HDAC inhibitor	HDAC1; HDAC10; HDAC11; HDAC2; HDAC3; HDAC4; HDAC5; HDAC6; HDAC7; HDAC8; HDAC9	Pracinostat is a novel HDAC inhibitor with improved in vivo properties compared to other HDAC inhibitors currently in Clinicalal trials, allowing oral dosing. Data demonstrate that Pracinostat is a potent and effective anti-tumor drug with potential as an oral therapy for a variety of human hematological and solid tumors.	Novotny-Diermayr V, et al. Mol Cancer Ther, 2010, 9(3), 642-652.
Ibutilide Fumarate	109.793	101.814	1.07837	U70226E;Corvert Fumarate	122647-32-9	CCCCCCCN(CC)CCCC(C1=CC=C(C=C1)NS(=O)(=O)C)O.CCCCCCCN(CC)CCCC(C1=CC=C(C=C1)NS(=O)(=O)C)O.C(=C/C(=O)O)\C(=O)O	(C20H36N2O3S)2·C4H4O4	885.23	Membrane transporter/Ion channel	Sodium Channel inhibitor	Sodium Channel	Ibutilide Fumarate is the fumarate salt form of ibutilide, a class III antiarrhythmic agent. Ibutilide exerts its effect by activating a slow, inward, predominately sodium current rather than by blocking outward potassium currents. This results in prolongation of atrial and ventricular action potential duration and refractory periods. Ibutilide slightly decreases the sinus rate and atrioventricul…	Simon A, et al.Europace. 2016 Mar 22.
Voriconazole	119.156	110.541	1.07793	UK-109496	137234-62-9	C([C@]([C@@H](C)c1ncncc1F)(O)c1c(cc(cc1)F)F)n1ncnc1	C16H14F3N5O	349.31	Microbiology&Virology	Antifection inhibitor	14-α Demethylase	Voriconazole is a triazole antifungal agent that specifically inhibits STEROL 14-ALPHA-DEMETHYLASE and CYTOCHROME P-450 CYP3A.	Espinel-Ingroff A, et al. J Clin Microbiol, 1998, 36(1), 198-202.
Cephapirin Sodium	111.074	103.054	1.07782	N/A	24356-60-3	[Na+].CC(=O)OCC1=C(N2[C@H](SC1)[C@H](NC(=O)CSc1ccncc1)C2=O)C([O-])=O	C17H16N3O6S2.Na	445.45	Microbiology&virology	Antibacterial	Antibacterial	Cefapirin sodium is the sodium salt of Cephapirin, an antimicrobial agent.	Tan JS, et al. Bacampicillin, Ampicillin, Cephalothin, and Cephapirin levels in human blood and interstitial fluid. Antimicrob Agents Chemother. 1979 Apr;15(4):510-2.
Vicriviroc maleate	114.997	106.695	1.07781	SCH-D (maleate);SCH-417690 (maleate)	599179-03-0	C(=C\C(=O)O)\C(=O)O.C1(CCN(CC1)C(=O)c1c(ncnc1C)C)(C)N1C[C@H](C)N(CC1)[C@@H](COC)c1ccc(cc1)C(F)(F)F	C32H42F3N5O6	649.7	Immunology/Inflammation; Microbiology&Virology	CCR antagonist	CCR5	Vicriviroc maleate(Sch-417690) is a piperazine-based CCR5 receptor antagonist with activity against human immunodeficiency virus. The IC50 value is 0.91 nM in clinical development for the treatment of HIV-1.	Edward O'Mara, Claudia Kasserra, John Robert Huddlestone,et al. Antimicrob Agents Chemother. 2010; 54(6): 2448-2454.
Dexamethason acetate	129.654	120.297	1.07778	Dexamethasone 21-acetate;Dexamethasone acetate;NSC 39471	1177-87-3	[C@@]12([C@H]([C@H]3[C@](C[C@@H]2O)([C@]([C@@H](C3)C)(C(=O)COC(=O)C)O)C)CCC2=CC(=O)C=C[C@]12C)F	C24H31FO6	434.51	GPCR/G Protein; Immunology/Inflammation; Metabolism	Annexin A; GR; IL Receptor modulator; NOS modulator	Annexin A1; Glucocorticoid Receptor; IL receptor; iNOS	Dexamethasone Acetate is the acetate salt form of Dexamethasone, a synthetic adrenal corticosteroid with potent anti-inflammatory properties. In addition to binding to specific nuclear steroid receptors, dexamethasone also interferes with NF-kB activation and apoptotic pathways. This agent lacks the salt-retaining properties of other related adrenal hormones.	Rickard DJ, et al. Dev Biol, 1994, 161(1), 218-228.
Gilteritinib	85.4016	79.2418	1.07773	ASP2215	1254053-43-4	CN1CCN(CC1)C2CCN(CC2)c3ccc(cc3OC)Nc5nc(NC4CCOCC4)c(CC)nc5C(N)=O	C29H44N8O3	552.72	Tyrosine Kinase/Adaptors;Angiogenesis	FLT;TAM Receptor;c-Kit	FLT3; AXL;c-KIT	Gilteritinib is a potent inhibitor at the FMS-related tyrosine kinase 3 (FLT3) and AXL tyrosine kinase receptors (IC50 = 0.29 nM and <1 nM, respectively). In preClinicalal studies, gilteritinib showed strong antileukemic and antitumor effects. Gilteritinib is currently in several Phase 3 Clinicalal trials for acute myeloid leukemia.	Mori M,etal.Gilteritinib, a FLT3/AXL inhibitor, shows antileukemic activity in mouse models of FLT3 mutated acute myeloid leukemia.Invest New Drugs. 2017 Oct;35(5):556-565.
Promestriene	134.961	125.256	1.07748	3-propyl ethyl;17B-methyl estradiol;Promestriano	39219-28-8	CCCOc1ccc2[C@H]3CC[C@]4(C)[C@H](CC[C@H]4[C@@H]3CCc2c1)OC	C22H32O2	328.49	Endocrinology/Hormones	Estrogen/progestogen Receptor agonist	ER	Promestriene (INN) is a synthetic estrogen and glucocorticoid used topically in a 1% cream formulation. It is described as a tropic agent and antiseborrheic.	Del Pup L, et al. AntiY Drugs. 2013 Nov;24(10):989-98.
Atovaquone	115.421	107.128	1.07741	Atavaquone	95233-18-4	OC1=C([C@H]2CC[C@@H](CC2)c2ccc(Cl)cc2)C(=O)c2ccccc2C1=O	C22H19ClO3	366.84	Metabolism; Others	Dehydrogenase inhibitor; Others	DHODH; Cytochrome b	Atovaquone is a hydroxynaphthoquinone that has antimicrobial activity and is being used in antimalarial protocols.	Looareesuwan S, et al. Am J Trop Med Hyg, 1996, 54(1), 62-66.
Prazosin hydrochloride	133.593	123.995	1.0774	Prazosin HCl;cp-12299-1;Vasoflex;Minipress;Peripress	19237-84-4	Cl.c1(c(cc2c(c1)nc(nc2N)N1CCN(CC1)C(=O)c1occc1)OC)OC	C19H22ClN5O4	419.86	Neuroscience; Immunology/Inflammation; Membrane transporter/Ion channel; GPCR/G Protein	ABC inhibitor; Adrenergic Receptor inhibitor; MRP inhibitor; Potassium Channel inhibitor	ABCG; Adrenergic Receptor; MRP1; Potassium Channel	Prazosin Hydrochloride reduces peripheral resistance and relaxes vascular smooth muscles as a selective adrenergic alpha-1 antagonist by a mechanism not completely known. Prazosin Hydrochloride is a synthetic piperazine derivative with hypotensive antiadrenergic properties, It is used in the treatment of heart failure, hypertension, pheochromocytoma, Raynaud's syndrome, prostatic hypertrophy, and…	Baum O, et al. Am J Physiol Heart Circ Physiol,2004, 287(5), H2300-H2308.
Amcasertib	135.432	125.779	1.07674	BBI503	1129403-56-0	CCN(CC)CCNC(=O)c1c(C)[nH]c(C=C2C(=O)Nc3ccc(cc23)-c2csc(n2)-c2ccccc2)c1C	C31H33N5O2S	539.69	Stem Cells	Stemness kinase	Stemness kinase	Amcasertib is an orally administered investigational agent designed to inhibit cancer stem cell pathways via targeting stemness kinases.	Boston Biomedical. 2015, Accessed 18 Feb 2016.
Methimazole	110.486	102.623	1.07662	Tapazole;Thiamazole	60-56-0	Cn1cc[nH]c1=S	C4H6N2S	114.17	Endocrinology/Hormones	Thyroid hormone receptor(THR) inhibitor	Thyroid peripheral conversion	Methimazole is a thioureylene antithyroid agent that inhibits the formation of thyroid hormones by interfering with the incorporation of iodine into tyrosyl residues of thyroglobulin. This is done by interfering with the oxidation of iodide ion and iodotyrosyl groups through inhibition of the peroxidase enzyme.	Sugawara M, et al. Thyroid. 1999 May; 9(5):513-8.
Pamidronic acid	141.262	131.235	1.0764	N/A	40391-99-9	NCCC(O)(P(O)(O)=O)P(O)(O)=O	C3H11NO7P2	235.07	Cytoskeletal Signaling;Stem Cells	Wnt/beta-catenin	β-catenin;Wnt	Pamidronic acid Leads to Bone Necrosis via Suppression of Wnt/β-Catenin Signaling in Human Bone Marrow Mesenchymal Stem Cells	Pamidronate Disodium Leads to Bone Necrosis via Suppression of Wnt/β-Catenin Signaling in Human Bone Marrow Mesenchymal Stem Cells In Vitro. J Oral Maxillofac Surg. 2017 Mar 22.
Sodium dehydrocholate	106.863	99.2787	1.07639	Dehydrocholate sodium	145-41-5	[Na+].[O-]C(=O)CC[C@@H](C)[C@H]1CC[C@@H]2[C@]1(C)C(=O)C[C@H]1[C@H]2C(=O)C[C@@H]2CC(=O)CC[C@]12C	C24H33NaO5	424.51	Metabolism	Lipid	lipolysis	Dehydrocholic sodium, a hydrocholeretic, can increase bile output to clear increased bile acid load.	Yousef IM, et al. Hepatology. 1987 May-Jun;7(3):535-42.
Suprofen	110.45	102.641	1.07608	TN-762;Profenal;Suprol;Maldocil	40828-46-4	CC(C(=O)O)c1ccc(cc1)C(=O)c1cccs1	C14H12O3S	260.31	Immunology/Inflammation; Neuroscience	COX inhibitor	COX-1; COX-2	Suprofen is an IBUPROFEN-type anti-inflammatory analgesic and antipyretic. It inhibits prostaglandin synthesis and has been proposed as an anti-arthritic.	O'Donnell JP, et al. Drug Metab Dispos, 2003, 31(11), 1369-1377.
Buspirone hydrochloride	105.83	98.3973	1.07554	Buspirone HCl;Buspar;Narol	33386-08-2	Cl.O=C1CC2(CCCC2)CC(=O)N1CCCCN1CCN(CC1)c1ncccn1	C21H32ClN5O2	421.96	GPCR/G Protein; Neuroscience	5-HT Receptor antagonist; Dopamine Receptor antagonist	5-HT; Dopamine	Buspirone is a 5HT(1A) receptor agonist, used to treat generalized anxiety disorder (GAD).	VanderMaelen CP, et al. Eur J Pharmacol, 1986, 129(1-2), 123-130.
Sitafloxacin Hydrate	103.717	96.4359	1.0755	DU6859a hydrate;DU-6859a	163253-35-8	O.O.O.N[C@@H]1CN(CC11CC1)c1c(F)cc2c(c1Cl)n(cc(C(O)=O)c2=O)[C@@H]1C[C@@H]1F.N[C@@H]1CN(CC11CC1)c1c(F)cc2c(c1Cl)n(cc(C(O)=O)c2=O)[C@@H]1C[C@@H]1F	C19H18ClF2N3O3·3/2H2O	436.84	Others	Others	Others	Sitafloxacin (INN; also called DU-6859a) is a fluoroquinolone antibiotic that shows promise in the treatment of Buruli ulcer.	Suzuki T, et al. Chem Pharm Bull (Tokyo). 2012;60(1):45-55.
Almitrine dimesylate	96.2923	89.5415	1.07539	Almitrine mesylate;Almitrine bismesylate;Almitrine bismethanesulfonate	29608-49-9	CS(O)(=O)=O.CS(O)(=O)=O.Fc1ccc(cc1)C(N1CCN(CC1)c1nc(NCC=C)nc(NCC=C)n1)c1ccc(F)cc1	C28H37F2N7O6S2	669.76	Membrane transporter/Ion channel	Potassium Channel	Potassium Channel	Almitrine dimesylate inhibits selectively the Ca2+-dependent K+ channel and that in rat chemoreceptor cells,used in the treatment of hypoxemic chronic lung diseases.	J. R. LópezLópez, M. T. PérezGarcía, Canet E , et al. Effects of Almitrine Bismesylate on the Ionic Currents of Chemoreceptor Cells from the Carotid Body[J]. Molecular Pharmacology, 1998, 53(2):330-9.
Hexaminolevulinate hydrochloride	128.945	119.971	1.0748	Hexyl 5-aminolevulinate hydrochloride	140898-91-5	O=C(OCCCCCC)CCC(CN)=O.[H]Cl	C11H22ClNO3	251.75	Others	Others	Others	Hexaminolevulinate hydrochloride has approved for cystoscopic detection of papillary bladder cancer and it also is a fluorescent agent.	1. Rose JB, et al. Budget impact of incorporating one instillation of hexaminolevulinate hydrochloride blue-light cytoscopy in transurethral bladder tumour resection for patients with non-muscle-invasive bladder cancer in Sweden. BJU Int. 2015 Aug 25. doi: 1
Zinc pyrithione	8.98573	8.36065	1.07476	OM-1563	13463-41-7	[O-][n+]1ccccc1S[Zn]Sc1cccc[n+]1[O-]	C10H8N2O2S2Zn	317.7	Membrane transporter/Ion channel	Proton pump inhibitor	Proton pump	Zinc pyrithione, an antibacterial and antifungal agent can disrupt membrane transport by blocking the proton pump.	Ermolayeva E, et al. Appl Environ Microbiol, 1995, 61(9), 3385-3390.
TIC10	24.5148	22.8138	1.07456	ONC-201	1616632-77-9	Cc1ccccc1CN1C2=NCCN2C2=C(CN(Cc3ccccc3)CC2)C1=O	C24H26N4O	386.49	Others	Akt; ERK; TNF Receptor	Others	TIC10 inactivates Akt and ERK to induce TRAIL through Foxo3a, possesses superior drug properties: delivery across the blood-brain barrier, superior stability and improved pharmacokinetics. Phase 1/2.	Allen JE, et al. Sci Transl Med, 2013, 5(171), 171ra17.
Goserelin acetate	132.068	122.913	1.07448	ICI-118630 acetate;Fertilan;Zoladex	145781-92-6	CC(O)=O.CC(C)C[C@H](NC(=O)[C@@H](COC(C)(C)C)NC(=O)[C@H](Cc1ccc(O)cc1)NC(=O)[C@H](CO)NC(=O)[C@H](Cc1c[nH]c2ccccc12)NC(=O)[C@H](Cc1c[nH]cn1)NC(=O)[C@@H]1CCC(=O)N1)C(=O)N[C@@H](CCCNC(N)=N)C(=O)N1CCC[C@H]1C(=O)NNC(N)=O	C61H88N18O16	1329.46	GPCR/G Protein	GNRH Receptor inhibitor	GNRHR	Goserelin acetate is a synthetic long-acting agonist of gonadotropin-releasing hormone, used in treatments of cancer.	I.K. Morton; Judith M. Hall (6 December 2012). Concise Dictionary of Pharmacological Agents: Properties and Synonyms. Springer Science & Business Media. pp. 136–.
Baclofen	108.458	100.969	1.07418	Lioresal	1134-47-0	NCC(CC(=O)O)c1ccc(Cl)cc1	C10H12ClNO2	213.66	Membrane transporter/Ion channel; Neuroscience	GABA Receptor agonist	GABAR	Baclofen is a synthetic chlorophenyl-butanoic acid derivative used to treat spasms due to spinal cord damage and multiple sclerosis, muscle-relaxing Baclofen acts as a gamma-aminobutyric acid (GABA) agonist specific for GABA-B receptors. It acts at spinal and supraspinal sites, reducing excitatory transmission.	Garcia-Gil L, et al. Neurotoxicol Teratol. 1999 May-Jun;21(3):277-83.
Moxidectin	95.2352	88.6605	1.07416	CL301423;milbemycin B	113507-06-5	CO\N=C1\C[C@]2(C[C@@H]3C[C@@H](C\C=C(C)\C[C@@H](C)\C=C\C=C4/CO[C@H]5[C@H](O)C(C)=C[C@@H](C(=O)O3)[C@]45O)O2)O[C@@H]([C@H]1C)C(\C)=C\C(C)C	C37H53NO8	639.84	Microbiology&Virology	GluCls	GluCl channels	Moxidectin is an anthelmintic drug which kills parasitic worms, and is used for the prevention and control of heartworm and intestinal worms. It can be found in treatments prescribed for animals such as dogs, cats, horses, cattle and sheep. Application methods for moxidectin vary by treatment, and include oral, topical, and injectable solutions. Cydectin Pour On is a trade name for a formulation …	Mackintosh CG, et al. Vet Parasitol. 2014 Jan 17;199(1-2):81-92.
Entacapone	95.0698	88.5131	1.07408	OR-611	130929-57-6	CCN(CC)C(=O)/C(=C/c1cc(c(c(c1)O)O)[N+](=O)[O-])/C#N	C14H15N3O5	305.29	Metabolism	Transferase inhibitor	COMT	Entacapone is a selective and reversible inhibitor of catechol-O-methyltransferase (COMT).	De Santi C, et al. Eur J Clin Pharmacol, 1998, 54(3), 215-219.
Cinoxacin	112.087	104.371	1.07393	Compound 64716	28657-80-9	CCn1nc(C(=O)O)c(=O)c2cc3c(OCO3)cc12	C12H10N2O5	262.22	DNA Damage/DNA Repair	Topoisomerase inhibitor	Topo II	Cinoxacin, an older synthetic antimicrobial, was related to the quinolone class of antibiotics. Its activity was similar to oxolinic acid and nalidixic acid.	Jariyawat S, et al. J Pharmacol Exp Ther. 1999 Aug;290(2):672-7.
Anagrelide	116.896	108.856	1.07385	Anagrelida;Anagrelidum;Xagrid	68475-42-3	Clc1ccc2NC3=NC(=O)CN3Cc2c1Cl	C10H7Cl2N3O	256.09	Metabolism	PDE inhibitor	PDE	Anagrelide is a Platelet-reducing Agent. The mechanism of action of anagrelide is as a Phosphodiesterase 3 Inhibitor. The physiologic effect of anagrelide is by means of Decreased Platelet Production.	Venuti MC, et al. J Med Chem. 1988 Nov; 31(11): 2136-45.
Regadenoson	99.0858	92.2757	1.0738	CVT-3146;Lexiscan	313348-27-5	n1(ncc(c1)C(=O)NC)c1nc2n(cnc2c(n1)N)[C@@H]1O[C@@H]([C@H]([C@H]1O)O)CO	C15H18N8O5	390.35	GPCR/G Protein	Adenosine Receptor agonist	A2A	Regadenoson is an adenosine derivative and selective A2A adenosine receptor agonist with coronary vasodilating activity. Upon administration, regadenoson selectively binds to and activates the A2A adenosine receptor, which induces coronary vasodilation. This leads to an increase in coronary blood flow and enhances myocardial perfusion. Compared to adenosine, regadenoson has a longer half-life and…	Zoghbi GJ, Iskandrian AE. J Nucl Cardiol. 2012 Feb;19(1):126-41.
Urapidil hydrochloride	108.618	101.171	1.07361	Urapidil HCl	64887-14-5	Cl.COC1=CC=CC=C1N1CCN(CCCNC2=CC(=O)N(C)C(=O)N2C)CC1	C20H29N5O3·HCl	423.94	GPCR/G Protein; Neuroscience	5-HT Receptor antagonist; Adrenergic Receptor antagonist	5-HT; α-adrenergic receptor	Urapidil hydrochloride is 5-HT1A receptor agonist and an α1-adrenoceptor antagonist.	Luchini L, et al. Minerva Anestesiol. 1991 Sep;57(9):702-3.
Phentolamine mesilate	123.532	115.078	1.07347	Phentolamine mesylate;Phentolamine methanesulfonate	65-28-1	CS(=O)(=O)O.Cc1ccc(cc1)N(CC1=NCCN1)c1cc(O)ccc1	C17H19N3O·CH4O3S	377.46	GPCR/G Protein;Neuroscience	Adrenergic Receptor antagonist	α-adrenergic receptor;α-adrenoceptor	Phentolamine mesylate is a nonselective alpha-adrenergic antagonist. It is used in the treatment of hypertension and hypertensive emergencies, pheochromocytoma, vasospasm of RAYNAUD DISEASE and frostbite, clonidine withdrawal syndrome, impotence, and peripheral vascular disease.	Traish A, et al. Int J Impot Res,1998, 10(4), 215-223.
Succinylcholine Chloride Dihydrate	102.54	95.5377	1.0733	Suxamethonium Chloride Dihydrate;choline chloride succinate;Succinyldicholine dichloride	6101-15-1	O.O.[Cl-].[Cl-].C[N+](C)(C)CCOC(=O)CCC(=O)OCC[N+](C)(C)C	C14H30N2O4·2Cl·2H2O	397.34	Neuroscience	AChR agonist	nicotinic AChR	Succinylcholine Chloride Dihydrate is a nicotinic AChR agonist and also acts as a depolarizing neuromuscular blocker.	Ward, F., Swaim, S., Ohanesian, N., & Mclaughlin, H. (1969). The effects of hyaluronidase on the immobilization of goats by intramuscular succinylcholine chloride. Can J Comp Med, 33(1), 20-4.
Lenalidomide	122.122	113.799	1.07314	CC-5013	191732-72-6	Nc1cccc2C(=O)N(Cc12)C1CCC(=O)NC1=O	C13H13N3O3	259.26	Apoptosis	TNF	TNF-α	Lenalidomide is a potent inhibitor of TNF-α that, at 10 μM, alters gene expression and cell viability in a range of cancer cell lines.	Kim K, et al. Lenalidomide induces apoptosis and alters gene expression in non-small cell lung cancer cells. Oncol Lett. 2013 Feb;5(2):588-592.
Quinidine hydrochloride	117.772	109.753	1.07307	Quinidine hydrochloride monohydrate	6151-40-2	O.Cl.COc1ccc2nccc([C@H](O)[C@H]3C[C@@H]4CC[N@]3C[C@@H]4C=C)c2c1	C20H27ClN2O3	378.89	Membrane transporter/Ion channel	Potassium Channel inhibitor; Sodium Channel inhibitor	Potassium Channel; Sodium Channel	Quinidine is an optical isomer of quinine, extracted from the bark of the Cinchona tree and similar plant species. It prolongs cellular action potential and decreases automaticity. This alkaloid dampens the excitability of cardiac and skeletal muscles by blocking sodium and potassium currents across cellular membranes. Quinidine also blocks muscarinic and alpha-adrenergic neurotransmission.	Stokoe KS, et al. J Physiol. 2007 Jan 1;578(Pt 1):69-84.
Simvastatin	110.773	103.251	1.07285	MK 733;MK-0733	79902-63-9	CCC(C)(C)C(=O)O[C@H]1C[C@@H](C)C=C2C=C[C@H](C)[C@H](CC[C@@H]3C[C@@H](O)CC(=O)O3)[C@@H]12	C25H38O5	418.57	Metabolism	HMG-CoA Reductase inhibitor	HMG-CoA reductase	Simvastatin is a HMG-CoA Reductase Inhibitor. The mechanism of action of simvastatin is as a Hydroxymethylglutaryl-CoA Reductase Inhibitor.	Slater EE, et al. Drugs. 1988, 36 Suppl 3, 72-82.
Sorafenib	124.05	115.632	1.0728	Bay 43-9006	284461-73-0	CNC(=O)c1cc(Oc2ccc(NC(=O)Nc3ccc(Cl)c(c3)C(F)(F)F)cc2)ccn1	C21H16ClF3N4O3	464.83	Angiogenesis; MAPK; Tyrosine Kinase/Adaptors	c-Kit; FLT; PDGFR; Raf; VEGFR	c-Kit; FLT3; mPDGFRβ; PDGFRβ; B-Raf; B-Raf (V599E); Raf-1; VEGFR2/Flk2	Sorafenib is a potent multikinase inhibitor (IC50s: 6/20/22 nM for Raf-1/VEGFR-4/B-Raf).	Wilhelm SM, et al. BAY 43-9006 exhibits broad spectrum oral antitumor activity and targets the RAF/MEK/ERK pathway and receptor tyrosine kinases involved in tumor progression and angiogenesis. Cancer Res. 2004 Oct 1;64(19):7099-109.
Benidipine hydrochloride	96.209	89.6868	1.07272	KW-3049;Benidipine HCl;(±)-Benidipine;Coniel	91599-74-5	Cl.COC(=O)C1=C(C)NC(C)=C([C@@H]1c1cccc(c1)[N+]([O-])=O)C(=O)O[C@@H]1CCCN(Cc2ccccc2)C1	C28H32ClN3O6	542.03	Angiogenesis; JAK/STAT signaling; Tyrosine Kinase/Adaptors	EGFR inhibitor; Src inhibitor	EGFR (L861Q); c-Src; c-Yes; Lck; Lyn	Benidipine HCl, a hydrochloride salt form of benidipine, is used as a blocker of dihydropyridine calcium channel.	Chang YM, Oncogene, 2008, 27(49), 6365-6375.
Cobicistat	114.872	107.089	1.07267	GS-9350;Tybost	1004316-88-4	CC(C)c1nc(CN(C)C(=O)N[C@@H](CCN2CCOCC2)C(=O)N[C@H](CC[C@H](Cc2ccccc2)NC(=O)OCc2cncs2)Cc2ccccc2)cs1	C40H53N7O5S2	776.02	Metabolism	P450 inhibitor	CYP3A	Cobicistat is a carbamate and thiazole derivative that functions as a CYTOCHROME P450 CYP3A INHIBITOR to enhance the concentration of ANTI-HIV AGENTS, with which it is used in combination, for the treatment of HIV INFECTIONS.	Xu L, et al. ACS Med. Chem. Lett, 2010, 1(5), 209-213.
Urea	108	100.709	1.0724	Carbonyldiamide;Carbamide;E-Cardamoni;Ureophil	57-13-6	NC(N)=O	CH4N2O	60.06	Cytoskeletal Signaling; Metabolism; Others; Stem Cells	Arginase; Carbonic Anhydrase inhibitor; DHFR antagonist; Others; Wnt/beta-catenin	Arginase-1; Carbonic anhydrase II; DHFR; Sulfoxide reductase catalytic subunit YedY; Wnt/β-catenin	Urea is formed in the liver from ammonia produced by the deamination of amino acids. It is the principal end metabolite of protein catabolism and accounts for about one-half of the total urinary solids.	Shen S, et al. Environ Sci Pollut Res Int. 2014 Nov;21(21):12563-8.
Tavaborole	115.641	107.839	1.07235	AN-2690;Kerydin	174671-46-6	B1(c2c(CO1)cc(cc2)F)O	C7H6BFO2	151.93	Microbiology&Virology	Antifungal inhibitor	Antifungal	Tavaborole is a boron-containing small molecule antifungal agent with broad-spectrum activity against filamentous fungi, including both mold and yeast.	Baker SJ, et al. Discovery of a new boron-containing antifungal agent, 5-fluoro-1,3-dihydro-1-hydroxy-2,1- benzoxaborole (AN2690), for the potential treatment of onychomycosis. J Med Chem. 2006 Jul 27;49(15):4447-50.
Canagliflozin	112.476	104.9	1.07222	JNJ 28431754;JNJ 28431754AAA;TA 7284;JNJ 24831754ZAE	842133-18-0	c1(c2ccc(F)cc2)sc(cc1)Cc1c(C)ccc(c1)[C@H]1[C@H](O)[C@@H](O)[C@H](O)[C@@H](CO)O1	C24H25FO5S	444.52	GPCR/G Protein	SGLT inhibitor	hSGLT2; mSGLT2; rSGLT2	Canagliflozin, a sodium-glucose transporter 2( SGLT2) and P-Glycoprotein inhibitor, is used in type 2 diabetes.	Liang Y, et al. PLoS One. 2012, 7(2), e30555.
Linezolid	123.923	115.582	1.07217	PNU-100766	165800-03-3	CC(=O)NC[C@H]1CN(C(=O)O1)c1cc(F)c(cc1)N1CCOCC1	C16H20FN3O4	337.35	Metabolism	MAO inhibitor	AOA; AOB	Linezolid, the first of the oxazolidinone class, is a synthetic antibiotic used for the therapy of infections resulted from multi-resistant bacteria including methicillin-resistant Staphylococcus aureus (MRSA) and streptococcus. The drug takes effect as the inhibitor of the initiation of bacterial protein synthesis.	Swaney SM, et al. Antimicrob Agents Chemother, 1998, 42(12), 3251-3255.
Palonosetron hydrochloride	110.002	102.623	1.0719	Palonosetron HCl;RS 25259;RS 25259 197	135729-62-3	Cl.O=C1N(C[C@H]2CCCc3cccc1c23)[C@@H]1CN2CCC1CC2	C19H24N2O·HCl	332.87	GPCR/G Protein; Neuroscience	5-HT Receptor antagonist	5-HT	Palonosetron is a 5-HT3 antagonist used in the prevention and treatment of chemotherapy-induced nausea and vomiting.	Wong EH, et al. Br J Pharmacol, 1995, 114(4), 851-859.
Methylcobalamin	104.575	97.585	1.07163	CH3-B12;Brassinolide;Vancomin;Methycobal;Cobametin;Methyl vitamin B12	13422-55-4	C[C@@H]1CNC(=O)CC[C@]2(C)[C@@H](CC(N)=O)[C@H]3N4C2=C(C)C2=[N]5C(=CC6=[N]7C(=C(C)C8=[N]([C@]3(C)[C@@](C)(CC(N)=O)[C@@H]8CCC(N)=O)[Co+]457(C)[N]3=CN([C@H]4O[C@H](CO)[C@@H](OP([O-])(=O)O1)[C@H]4O)c1cc(C)c(C)cc31)[C@@](C)(CC(N)=O)[C@@H]6CCC(N)=O)C(C)(C)[C@@H]2CCC(N)=O	C63H91CoN13O14P	1344.38	Metabolism	Vitamin	Vitamin	Methylcobalamin is one active form of vitamin B12 which can directly participate in homocysteine metabolism. It is used to treat some nutritional diseases and other diseases in clinic, such as Alzheimer's disease and rheumatoid arthritis.	Kumudha A, et al. Food Chem. 2015 Mar 1;170:316-20.
Doxylamine succinate	121.254	113.168	1.07145	Decapryn	562-10-7	OC(=O)CCC(=O)O.CN(C)CCOC(C)(c1ccccc1)c1ccccn1	C21H28N2O5	388.46	GPCR/G Protein; Immunology/Inflammation; Neuroscience	Histamine Receptor antagonist	H1 receptor	Doxylamine Succinate is a pyridine derivate histamine H1 antagonist with pronounced sedative properties. Doxylamine succinate competitively blocks the histamine H1 receptor and limits the typical allergic and anaphylactic responses, including bronchoconstriction, vasodilation, increased capillary permeability, and spasmodic contraction of the gastrointestinal smooth muscle, caused by actions of h…	Bookstaff RC, et al. Toxicol Appl Pharmacol, 1996, 141(2), 584-594.
Nintedanib	103.31	96.4253	1.0714	BIBF 1120;Intedanib	656247-17-5	COC(=O)c1ccc2c(NC(=O)\C2=C(/Nc2ccc(cc2)N(C)C(=O)CN2CCN(C)CC2)c2ccccc2)c1	C31H33N5O4	539.62	Angiogenesis; Tyrosine Kinase/Adaptors	FLT; Src; VEGFR; PDGFR; FGFR	FLT3; Lck; VEGFR1; VEGFR2; VEGFR3; FGPR1; FGFR2; FGFR3; PDGFRα; PDGFRβ	Nintedanib is an inhibitor of the receptor tyrosine kinases VEGFR/FGFR/PDGFR (IC50s: 13-34/37-610/59/65 nM for VEGFR1-3, FGFR1-4, and PDGFRα/β, respectively).	Hilberg F, et al. BIBF 1120: triple angiokinase inhibitor with sustained receptor blockade and good antitumor efficacy. Cancer Res, 2008, 68(12), 4774-4782.
Histamine	112.633	105.13	1.07137	Ergamine	51-45-6	NCCc1cnc[nH]1	C5H9N3	111.15	GPCR/G Protein; Neuroscience	5-HT Receptor agonist	HT	Histamine is an amine derived by enzymatic decarboxylation of HISTIDINE. It is a powerful stimulant of gastric secretion, a constrictor of bronchial smooth muscle, a vasodilator, and also a centrally acting neurotransmitter.	Hardie RC. Nature. 1989 Jun 29;339(6227):704-6.
Treosulfan	128.339	119.794	1.07133	NSC 39069	299-75-2	O[C@H]([C@@H](O)COS(C)(=O)=O)COS(C)(=O)=O	C6H14O8S2	278.30	DNA Damage/DNA Repair	DNA Alkylation	DNA Alkylator	Treosulfan is a bifunctional alkylating agent. It also has activity in ovarian cancer and other solid tumor types.	1. Nitsch E, et al. Synergistic cytotoxic activity of treosulfan and LY 188011 in pancreatic cancer cell lines. Anticancer Res. 2014 Apr;34(4):1779-84.
Cephalexin	110.555	103.2	1.07126	Cephacillin;Cefalexin	15686-71-2	S1CC(=C(N2[C@H]1[C@@H](C2=O)NC(=O)[C@@H](c1ccccc1)N)C(=O)O)C	C16H17N3O4S	347.39	Microbiology&Virology	Antibacterial	PBPs	Cefalexin is a cephalosporin antibiotic.	Watanabe S, et al. J Pharmacol Exp Ther, 2010, 334(2), 651-656.
Baloxavir marboxil	104.522	97.5875	1.07106	S-033188	1985606-14-1	COC(=O)OCOc1c2C(=O)N3CCOCC3N(C3c4ccc(F)c(F)c4CSc4ccccc34)n2ccc1=O	C27H23F2N3O7S	571.55	Others	Others	cap-dependent endonuclease	Baloxavir marboxil is a novel cap-dependent endonuclease inhibitor for the treatment of influenza A and B virus infections.	Koszalka P , Tilmanis D , Hurt A C . Influenza antivirals currently in late-phase clinical trial[J]. Influenza and Other Respiratory Viruses, 2017, 11(3):240-246.
Risperidal	103.646	96.7986	1.07074	R 64 766;Risperidone	106266-06-2	Cc1c(CCN2CCC(CC2)c2noc3c2ccc(F)c3)c(=O)n2CCCCc2n1	C23H27FN4O2	410.48	GPCR/G Protein; Neuroscience	5-HT Receptor antagonist; Adrenergic Receptor antagonist; Dopamine Receptor antagonist	5-HT2A; α2C-adrenergic receptor; D2; D2L; D3	Risperidone is a selective blocker of dopamine D2 receptors and serotonin 5-HT2 receptors that act as an atypical antipsychotic agent.	Angelucci F, et al. J Neurosci Res,2000, 60(6), 783-794.
Ritodrine hydrochloride	113.023	105.559	1.07071	Ritodrine HCl;NSC 291565;DU21220	23239-51-2	Cl.C[C@H](NCCc1ccc(O)cc1)[C@H](O)c1ccc(O)cc1	C17H21NO3·HCl	323.82	GPCR/G Protein	Adrenergic Receptor agonist	β-adrenergic receptor	Ritodrine binds to and activates beta-2 adrenergic receptors of myometrial cells in the uterus, which decreases the intensity and frequency of uterine contractions. Ritodrine is a phenethylamine derivative with tocolytic activity. Specifically, ritodrine probably activates adenyl cyclase, thereby increasing production of cyclic adenosine monophosphate (cAMP), which in turn enhances the efflux of …	Tanaka N, et al. J Med Chem. 2001 Apr 26;44(9):1436-45.
Nolatrexed	146.621	136.948	1.07063	N/A	147149-76-6	Cc1ccc2nc(N)[nH]c(=O)c2c1Sc1ccncc1	C14H12N4OS	284.33	DNA Damage/DNA Repair	DNA/RNA Synthesis inhibitor	Thymidylate synthase	Nolatrexed is a thymidylate synthase inhibitor with potential anticancer activity.	Zheng J, et al. Metastatic nasopharyngeal carcinoma outcomes in patients on cisplatin with nolatrexed or 5-fluorouracil. Oncol Res Treat. 2014;37(10):540-4. doi: 10.1159/000368107. Epub 2014 Sep 16. PubMed PMID: 25342504.
Saikosaponin A	118.231	110.433	1.07062	N/A	20736-09-8	C[C@H]1O[C@@H](O[C@H]2CC[C@@]3(C)[C@@H](CC[C@]4(C)[C@@H]3C=C[C@]35OC[C@@]6(CCC(C)(C)C[C@@H]36)[C@@H](O)C[C@@]45C)[C@]2(C)CO)[C@H](O)[C@@H](O[C@@H]2O[C@H](CO)[C@@H](O)[C@H](O)[C@H]2O)[C@H]1O	C42H68O13	780.99	NF-Κb	NF-κB inhibitor	NF-κB	Saikosaponin A has a variety of pharmacological benefits, including antiepileptic, anti-osteoporosis, antioxidant, anti-inﬂammatory, immunomodulatory, and anti-bacterial activities. It can effectively attenuate neuropathic pain in CCI rats by inhibiting the activation of p38 MAPK and NF-κB signaling pathways in spinal cord. It can inhibit NMDA receptor current and persistent sodium current, and i…	Zhao H, et al. Exp Ther Med. 2015 Aug;10(2):823-827.
Ketanserin	112.125	104.731	1.0706	R41468;Ketanserinum;Ketanserin tartrate	74050-98-9	Fc1ccc(cc1)C(=O)C1CCN(CCn2c(=O)[nH]c3ccccc3c2=O)CC1	C22H22FN3O3	395.43	GPCR/G Protein; Neuroscience	5-HT Receptor antagonist	5-HT2A; 5-HT2C (Human); 5-HT2C (Rat)	Ketanserin is a quinazoline derivative and serotonin (5-hydroxytryptamine, 5HT) receptor subtype 2 (5-HTR2) antagonist with potential antihypertensive and antiplatelet activities. Following administration, ketanserin binds to and inhibits the signaling mediated by 5-HTR2, which inhibits serotonin-dependent vasoconstriction and platelet activation.	Van Nueten JM, et al. J Pharmacol Exp Ther, 1981, 218(1), 217-230.
Phenytoin	104.867	97.9793	1.0703	5,5-Diphenylhydantoin;Diphenylhydantoin	57-41-0	O=C1NC(=O)C(N1)(c1ccccc1)c1ccccc1	C15H12N2O2	252.27	Membrane transporter/Ion channel	Sodium Channel inhibitor	Sodium Channel	Phenytoin is a hydantoin derivative and a non-sedative antiepileptic agent with anticonvulsant activity. Phenytoin potentially acts by promoting sodium efflux from neurons located in the motor cortex reducing post-tetanic potentiation at synapses. The reduction of potentiation prevents cortical seizure foci spreading to adjacent areas, stabilizing the threshold against hyperexcitability. In addit…	Owoeye O, et al. J Diet Suppl. 2015 Mar;12(1):105-17.
Esomeprazole Magnesium	109.375	102.208	1.07012	(-)-Omeprazole magnesium;(S)-Omeprazole magnesium;NEXIUM	161973-10-0	[Mg++].COc1ccc2[n-]c(nc2c1)[S@@](=O)Cc1ncc(C)c(OC)c1C.COc1ccc2[n-]c(nc2c1)[S@@](=O)Cc1ncc(C)c(OC)c1C	C34H36MgN6O6S2	713.12	Membrane transporter/Ion channel	ATPase inhibitor	H+/K+-ATPase	Esomeprazole Magnesium is the S-isomer of omeprazole, can reduce gastric acid secretion with selective and irreversible proton pump inhibitor activity.Esomeprazole magnesium acts as an exosome inhibitor by blocking the exosome release via the inhibition of V-H+-ATPases	Kumar P, et al. Drug Deliv Transl Res. 2015 Jun;5(3):243-56.
Sulfisoxazole	142.77	133.423	1.07005	Sulfafurazole;NU-445	127-69-5	Cc1noc(NS(=O)(=O)c2ccc(N)cc2)c1C	C11H13N3O3S	267.31	Autophagy	Autophagy antagonist	DHPS	Sulfisoxazole is a short-acting sulfonamide antibacterial with activity against a wide range of gram-negative and gram-positive organisms.Sulfisoxazole inhibits breast cancer exosome release by targeting endothelin receptor A.	Jorgensen JH, et al. J Clin Microbiol. 2005 Jul;43(7):3162-71.
Furazolidone	100.263	93.7289	1.06972	Furoxone	67-45-8	C1COC(=O)N1/N=C/C2=CC=C(O2)[N+](=O)[O-]	C8H7N3O5	225.16	Metabolism	MAO inhibitor	MAO	Furazolidone, a nitrofuran derivative, inhibits AML1-ETO transformed cells with IC50 value of 12.7 μM. It is antibacterial and antiprotozoal activity,	Jiang X, et al. PLoS One. 2013, 8(8):e72335.
Tetrahydropalmatine hydrochloride	105.945	99.0517	1.06959	Gindarine hydrochloride;1-Tetrahydropalmitine HCl	6024-85-7	COc1c(c2c(CC3c4cc(c(cc4CCN3C2)OC)OC)cc1)OC.Cl	C21H26ClNO4	391.89	Others	Others	Others	Tetrahydropalmatine (THP) is an isoquinoline alkaloid found in several different plant species, mainly in the Corydalis genus (Yan Hu Suo). It is a potent muscle relaxant.	Lee SJ, et al.Biochem Biophys Res Commun. 2014 Dec 12;455(3-4):147-52.
Sodium Picosulfate	127.808	119.505	1.06948	Sodium Picosulphate;Laxoberal;Evacuol;Picolax	10040-45-6	c1ccnc(c1)C(c1ccc(cc1)OS(=O)(=O)[O-])c1ccc(cc1)OS(=O)(=O)[O-].[Na+].[Na+]	C18H15NO8S2·2Na	481.41	Others	Others inhibitor	Others	Sodium Picosulfate inhibits absorption of water and electrolytes, and increases their secretion.	Nishikawa J, et al. Arzneimittelforschung, 1981, 31(2), 321-325.
Valbenazine	107.208	100.273	1.06916	NBI-98854	1025504-45-3	[H][C@]12C[C@@H](OC(=O)[C@@H](N)C(C)C)[C@H](CC(C)C)CN1CCc1cc(OC)c(OC)cc21	C24H38N2O4	418.57	Membrane Transporter/Ion Channel	Monoamine Transporter	VMAT2	Valbenazine, a highly selective vesicular monoamine transporter 2(VMAT2) inhibitor, is approved for the treatment of tardive dyskinesia.	Josiassen R C , Kane J M , Liang G S , et al. Long-Term Safety and Tolerability of Valbenazine (NBI-98854) in Subjects with Tardive Dyskinesia and a Diagnosis of Schizophrenia or Mood Disorder[J]. Psychopharmacology bulletin, 2017, 47(3):61-68.
Nicorandil	97.308	91.014	1.06915	SG-75	65141-46-0	[O-][N+](=O)OCCNC(=O)c1cnccc1	C8H9N3O4	211.18	Membrane transporter/Ion channel	Potassium Channel activator	Potassium Channel	Nicorandil(Ikorel) acts by relaxing the smooth muscle of the blood vessels, especially those of the venous system. It undertakes this through two methods. Firstly, by activating potassium channels, and secondly by donating nitric oxide to activate the enzyme guanylate cyclase. Guanylate cyclase causes activation of cGMP leading to both arterial and venous vasodilatation by de-phosphorylation of t…	Sato T, et al. J Am Coll Cardiol, 2000, 35(2), 514-518.
Atropine sulfate monohydrate	113.318	105.994	1.06909	Atropine sulfate hydrate	5908-99-6	O.OS(=O)(=O)O.O=C(C(c1ccccc1)CO)O[C@H]1C[C@H]2CC[C@H](N2C)C1.O=C(C(c1ccccc1)CO)O[C@H]1C[C@H]2CC[C@H](N2C)C1	C34H46N2O6·H2SO4·H2O	694.83	Neuroscience	AChR antagonist	mAChR	Atropine sulfate monohydrate, the sulfate salt of atropine, is a competitive muscarinic acetylcholine receptor antagonist.	Schwahn HN, et al. Vis Neurosci,2000, 17(2), 165-176.
Vorinostat	100.731	94.249	1.06878	SAHA;MK0683;suberoylanilide hydroxamic acid	149647-78-9	ONC(=O)CCCCCCC(=O)Nc1ccccc1	C14H20N2O3	264.32	Chromatin/Epigenetic; DNA Damage/DNA Repair	HDAC	HDAC; HDAC1;HDAC2;HDAC3;HDAC6;HDAC8	Vorinostat is a pan-inhibitor of Histone Deacetylase with antineoplastic activity (IC50: ~10 nM).	Hrzenjak A et al. Histone deacetylase inhibitor vorinostat suppresses the growth of uterine sarcomas in vitro and in vivo. Mol Cancer. 2010 Mar 4;9:49.
Rosiglitazone	135.387	126.677	1.06876	BRL49653	122320-73-4	CN(CCOc1ccc(CC2SC(=O)NC2=O)cc1)c1ccccn1	C18H19N3O3S	357.43	Metabolism	PPAR agonist	PPAR	Rosiglitazone is an insulin sensitizing agent and thiazolidinedione that is indicated for the treatment of type 2 diabetes. Rosiglitazone has been linked to rare instances of acute liver injury.	Fryer LG, et al. J Biol Chem, 2002, 277(28), 25226-25232.
Ledipasvir	100.389	93.9397	1.06865	GS-5885	1256388-51-8	O=C(OC)N[C@H](C(=O)N1[C@H](c2ncc(c3cc4C(F)(F)c5c(ccc(c6ccc7nc([C@H]8N(C(=O)[C@@H](NC(=O)OC)C(C)C)[C@@H]9CC[C@H]8C9)[nH]c7c6)c5)c4cc3)[nH]2)CC2(C1)CC2)C(C)C	C49H54F2N8O6	889.02	Microbiology&Virology; Proteases/Proteasome	HCV Protease inhibitor	GT1a; GT1b	Ledipasvir is a Hepatitis C Virus NS5A Inhibitor. The mechanism of action of ledipasvir is as a P-Glycoprotein Inhibitor, and Breast Cancer Resistance Protein Inhibitor.	Link JO, et al. Discovery of ledipasvir (GS-5885): a potent, once-daily oral NS5A inhibitor for the treatment of hepatitis C virus infection. J Med Chem. 2014 Mar 13;57(5):2033-46.
Novobiocin Sodium	110.981	103.852	1.06865	Cathomycin;Albamycin;Albamycinsodium	1476-53-5	[Na+].CO[C@@H]1[C@@H](OC(N)=O)[C@@H](O)[C@H](Oc2ccc3c([O-])c(NC(=O)c4ccc(O)c(C\C=C(\C)C)c4)c(=O)oc3c2C)OC1(C)C	C31H35N2NaO11	634.61	DNA Damage/DNA Repair; Membrane transporter/Ion channel	ABC inhibitor; DNA gyrase inhibitor; Potassium Channel inhibitor; Topoisomerase inhibitor	ABCG2; DNA gyrase; Bile salt export pump; Topo I	Novobiocin binds to DNA gyrase and blocks adenosine triphosphatase (ATPase) activity. Novobiocin sodium is an antibiotic compound derived from Streptomyces niveus. It has a chemical structure similar to coumarin.	Marcu MG, et al. J Biol Chem, 2000, 275(47), 37181-37186.
Lurasidone hydrochloride	100.826	94.3528	1.0686	SM-13496 (Hydrochloride);Lurasidone HCl;SM-13496	367514-88-3	c1cccc2snc(c12)N1CCN(CC1)C[C@H]1[C@@H](CCCC1)CN1C(=O)[C@H]2[C@@H](C1=O)[C@@H]1CC[C@H]2C1.Cl	C28H36N4O2S·HCl	529.14	GPCR/G Protein; Neuroscience	5-HT Receptor antagonist; Dopamine Receptor inhibitor; Norepinephrine inhibitor	5-HT1A; 5-HT2A; 5-HT7; D2; Norepinephrine α2C	Lurasidone hydrochloride is a thiazole derivative and atypical antipsychotic agent that functions as a dopamine D2 receptor antagonist; serotonin 5-HT2 receptor antagonist, serotonin 5-HT7 receptor antagonist, an antagonist of the adrenergic α2A and α2C receptors, as well as a partial serotonin 5-HT1A receptor agonist. It is used in the treatment of schizophrenia and bipolar disorder.	Ishibashi T, et al. J Pharmacol Exp Ther, 2010, 334(1), 171-181.
Manidipine	98.5278	92.2261	1.06833	Franidipine;Artedil;Iperten	89226-50-6	CC1=C(C(C(=C(N1)C)C(=O)OCCN1CCN(CC1)C(c1ccccc1)c1ccccc1)c1cc(ccc1)[N+](=O)[O-])C(=O)OC	C35H38N4O6	610.7	Membrane transporter/Ion channel	Calcium Channel antagonist	Calcium Channel	Manidipine, a calcium channel blocker, which is dihydropyridine type. It is utilized	Roth M, et al. Proc Natl Acad Sci U S A, 1992, 89(9), 4071-4075.
Dronedarone hydrochloride	101.659	95.1657	1.06823	Dronedarone HCl;SR33589	141625-93-6	Cl.CS(=O)(=O)Nc1cc2c(c(oc2cc1)CCCC)C(=O)c1ccc(cc1)OCCCN(CCCC)CCCC	C31H44N2O5S·HCl	593.22	Neuroscience; Membrane transporter/Ion channel; GPCR/G Protein	Adrenergic Receptor inhibitor; Calcium Channel inhibitor; Potassium Channel inhibitor; Sodium Channel inhibitor	Adrenergic Receptor; Calcium Channel; Potassium Channel; Sodium Channel	Dronedarone hydrochloride is an amiodarone analog which has an effective and promising treatment for Atrial fibrillation.	Varró A, et al. Br J Pharmacol, 2001, 133(5), 625-634.
Grazoprevir	110.101	103.105	1.06785	MK-5172	1350514-68-9	COc1ccc2nc3CCCCC[C@@H]4C[C@H]4OC(=O)N[C@H](C(=O)N4C[C@@H](C[C@H]4C(=O)N[C@@]4(C[C@H]4C=C)C(=O)NS(=O)(=O)C4CC4)Oc3nc2c1)C(C)(C)C	C38H50N6O9S	766.9	Immunology/Inflammation;Microbiology&virology;Proteases/Proteasome	Antiviral inhibitor;HCV Protease	NS3/4a protease;gt1a;gt1b	MK-5172 is a selective inhibitor of Hepatitis C virus NS3/4a protease with broad activity across genotypes and resistant variants, with Ki of 0.01 nM (gt1a), 0.08 nM (gt2a), 0.90 nM (gt3a), 0.01 nM (gt1b), 0.15 nM (gt2b), respectively.	Summa V, et al. MK-5172, a selective inhibitor of hepatitis C virus NS3/4a protease with broad activity across genotypes and resistant variants. Antimicrob Agents Chemother. 2012 Aug;56(8):4161-7.
AZD4547	124.725	116.811	1.06775	N/A	1035270-39-3	COc1cc(CCc2cc(NC(=O)c3ccc(cc3)N3C[C@H](C)N[C@H](C)C3)n[nH]2)cc(OC)c1	C26H33N5O3	463.57	Angiogenesis;Tyrosine Kinase/Adaptors	FGFR;VEGFR	FGFR1; FGFR2; FGFR3; FGFR4;KDR	AZD4547, a new-type specific FGFR inhibitor, targets for FGFR1/2/3 (IC50: 0.2/2.5/1.8 nM in cell-free assays).	Gavine PR, et al. AZD4547: an orally bioavailable, potent, and selective inhibitor of the fibroblast growth factor receptor tyrosine kinase family. Cancer Res, 2012, 72(8), 2045-2056.
Citicoline	113.721	106.519	1.0676	CDP-Choline;cytidine 5'-diphosphocholine;cytidine diphosphate-choline;Citicholine	987-78-0	C[N+](C)(C)CCOP(=O)([O-])OP(=O)(O)OC[C@H]1O[C@@H](n2ccc(N)nc2=O)[C@H](O)[C@@H]1O	C14H26N4O11P2	488.32	GPCR/G Protein; Neuroscience	Dopamine Receptor antagonist	Dopamine	Citicoline is an intermediate in the synthesis of phosphatidylcholine, a component of cell membranes. Citicoline exerts neuroprotective effects.	Davinelli S, et al. Cytoprotective Effects of Citicoline and Homotaurine against Glutamate and High Glucose Neurotoxicity in Primary Cultured Retinal Cells. Oxid Med Cell Longev. 2017;2017:2825703.
D-Pantethine	117.885	110.42	1.0676	LBF disulfide;Pantethine;Bis-pantethine;Pantetina;Pantomin;Pantosin	16816-67-4	OCC(C)(C)[C@H](C(=O)NCCC(=O)NCCSSCCNC(=O)CCNC(=O)[C@@H](C(CO)(C)C)O)O	C22H42N4O8S2	554.72	Metabolism	Vitamin	VB5	Pantethine (Bis-pantethine) is a dimeric form of vitamin B5. Pantethine is less stable than pantothenic acid and tends to decompose over time if it is not kept refrigerated, so most vitamin B5 supplements are in the form of calcium pantothenate. It is available as a dietary supplement and is used to treat acne and improve the blood-cholesterol profile.	Shibata K, et al. J Nutr Sci Vitaminol (Tokyo). 2013;59(2):93-9.
CX5461	106.414	99.7047	1.06729	N/A	1138549-36-6	c1c(nc2c(c1)c(=O)c(c1n2c2c(s1)cccc2)C(=O)NCc1cnc(cn1)C)N1CCN(CCC1)C	C27H27N7O2S	513.61	DNA Damage/DNA Repair	DNA/RNA Synthesis inhibitor	Pol I-driven transcription of rRNA	CX-5461, a selective inhibitor of rRNA synthesis, suppresses Pol I-driven transcription of rRNA.	Drygin D, et al, Cancer Res, 2011, 71(4), 1418-1430.
Cyclovirobuxin D	108.325	101.503	1.06722	Bebuxine;CVB-D	860-79-7	CN[C@@H](C)[C@H]1[C@H](O)C[C@@]2(C)[C@@H]3CC[C@@H]4[C@]5(C[C@@]35CC[C@]12C)CC[C@H](NC)C4(C)C	C26H46N2O	402.66	Others	Others	Others	Cyclovirobuxin D is extracted from Buxus microphylla.	Hu D, et al. Eur J Pharmacol, 2007, 569(1-2), 103-109.
Halobetasol Propionate	101.813	95.4737	1.06639	CGP-14458;Ulobetasol propionate;BMY-30056	66852-54-8	C(=O)(CC)O[C@@]1([C@H](C[C@H]2[C@@H]3C[C@@H](C4=CC(=O)C=C[C@@]4([C@]3([C@H](C[C@]12C)O)F)C)F)C)C(=O)CCl	C25H31ClF2O5	484.96	Metabolism	Phospholipase inhibitor	PLA2	Halobetasol Propionate is the propionate salt form of halobetasol, a synthetic corticosteroid with anti-inflammatory, antipruritic, and vasoconstrictor activities. Halobetasol, a topical steroid, diffuses across cell membranes to interact with cytoplasmic corticosteroid receptors located in both the dermal and intradermal cells, thereby activating gene expression of anti-inflammatory proteins med…	Mohandas S, et al. Indian J Dermatol Venereol Leprol, 2009, 75(2), 186-187.
Metyrapone	128.726	120.73	1.06623	Su-4885;NSC-25265	54-36-4	CC(C)(C(=O)c1cccnc1)c1cccnc1	C14H14N2O	226.27	Others;Metabolism	Others inhibitor;Dehydrogenase	Camphor 5-monooxygenase;11β-HSD1	Metyrapone is an inhibitor of the enzyme STEROID 11-BETA-MONOOXYGENASE. It is used as a test of the feedback hypothalamic-pituitary mechanism in the diagnosis of CUSHING SYNDROME.	Shiro Y, et al. Biochemistry. 1995 Jul 18;34(28):9052-8.
Griseofulvin	110.531	103.672	1.06616	Amudane;Fulvicin;Grisactin	126-07-8	[C@]12(C(=O)c3c(O1)c(c(cc3OC)OC)Cl)C(=CC(=O)C[C@H]2C)OC	C17H17ClO6	352.77	Cytoskeletal Signaling	Microtubule Associated inhibitor	Tubulin chain	Griseofulvin is an antifungal agent used in the treatment of TINEA infections.	De Carli L, et al. Mutat Res, 1988, 195(2), 91-126.
Calcium α-D-heptagluconate hydrate	105.138	98.6501	1.06577	Calcium glucoheptonate	17140-60-2	[Ca++].OC[C@@H](O)[C@@H](O)[C@H](O)[C@@H](O)[C@@H](O)C([O-])=O.OC[C@@H](O)[C@@H](O)[C@H](O)[C@@H](O)[C@@H](O)C([O-])=O	C14H26CaO16	490.42	Others	Others	Others	Calcium glucoheptonate is the calcium salt of (2xi)-D-gluco-heptonic acid. It is used as a calcium supplement for treatment of hypocalcemia.	N/A
Valacyclovir hydrochloride	110.604	103.8	1.06555	Valaciclovir hydrochloride;Valaciclovir HCl	124832-27-5	Cl.CC(C)[C@H](N)C(=O)OCCOCn1cnc2c1nc(N)[nH]c2=O	C13H20N6O4·HCl	360.8	DNA Damage/DNA Repair	DNA/RNA Synthesis agonist	DNA polymerase	Valacyclovir is an acyclovir prodrug that inhibits viral DNA replication after metabolization.	MacDougall C, et al. J Antimicrob Chemother,2004,3(6), 899-901.
Naftopidil	100.518	94.3386	1.06551	BM-15275;KT-611	57149-07-2	COc1ccccc1N1CCN(CC(O)COc2cccc3ccccc23)CC1	C24H28N2O3	392.49	GPCR/G Protein;Neuroscience	Adrenergic Receptor antagonist	α1A-adrenergic receptor; α1B-adrenergic receptor; α1D-adrenergic receptor	Naftopidil (INN, marketed under the brand name Flivas), an antihypertensive medicine, is used as a selective α1-adrenergic receptor antagonist or α-blocker.	Takei R, et al. Jpn J Pharmacol,1999, 79(4), 447-454.
Vidarabine	115.872	108.752	1.06547	9-β-D-Arabinofuranosyladenine;Adenine Arabinoside;Ara-A;Arabinosyladenine;Vira-A	5536-17-4	n1(c2c(nc1)c(ncn2)N)[C@@H]1O[C@@H]([C@H]([C@@H]1O)O)CO	C10H13N5O4	267.24	DNA Damage/DNA Repair; Tyrosine Kinase/Adaptors	DNA/RNA Synthesis inhibitor; Tyrosine Kinases	DNA polymerase; DNA polymerase; Tyrosine Kinases	Vidarabine is a nucleoside antibiotic isolated from Streptomyces antibioticus. It has some antineoplastic properties and has broad spectrum activity against DNA viruses in cell cultures and significant antiviral activity against infections caused by a variety of viruses such as the herpes viruses, the VACCINIA VIRUS and varicella zoster virus.	Suzuki M, et al. Antiviral Res, 2006, 72(2), 157-161.
Ropivacaine hydrochloride	105.86	99.3623	1.06539	Ropivacaine monohydrochloride	98717-15-8	Cl.CCCN1CCCC[C@H]1C(=O)Nc1c(C)cccc1C	C17H26N2O·HCl	310.86	Membrane transporter/Ion channel	Sodium Channel inhibitor;Potassium Channel	Sodium Channel;K2P (two-pore domain potassium channel) TREK-1	Ropivacaine hydrochloride is the hydrochloride salt of ropivacaine, a local anesthetic of the amide type with analgesic activity.	Imming P, et al. Nat Rev Drug Discov. 2006, 5(10):821-34.
Tamsulosin hydrochloride	136.648	128.272	1.0653	Flomax hydrochloride;Flomax	106463-17-6	Cl.CCOc1ccccc1OCCN[C@H](C)Cc1cc(c(OC)cc1)S(=O)(=O)N	C20H29ClN2O5S	444.97	GPCR/G Protein	Adrenergic Receptor antagonist	α1A-adrenergic receptor; α1B-adrenergic receptor; α1D-adrenergic receptor	Tamsulosin Hydrochloride is the hydrochloride salt of tamsulosin, a sulfonamide derivative with α1 adrenergic antagonist activity.	Franco-Salinas G, et al. Clin Pharmacokinet. 2010, 49(3):177-88.
Dapagliflozin	106.876	100.347	1.06507	BMS-512148	461432-26-8	CCOc1ccc(cc1)Cc1c(ccc(c1)[C@H]1[C@@H]([C@H]([C@@H]([C@H](O1)CO)O)O)O)Cl	C21H25ClO6	408.87	GPCR/G Protein	SGLT inhibitor	hSGLT2	Dapagliflozin is a selective sodium-glucose co-transporter subtype 2 (SGLT2) inhibitor with antihyperglycemic activity.	Meng W, et al. J Med Chem, 2008, 51(5), 1145-1149.
Droxidopa	106.312	99.836	1.06486	DOPS;SM5688;L-DOPS	23651-95-8	N[C@@H]([C@H](O)c1ccc(O)c(O)c1)C(O)=O	C9H11NO5	213.19	Neuroscience; GPCR/G Protein	Adrenergic Receptor inhibitor	Adrenergic Receptor	Droxidopa is an orally available prodrug of norepinephrine that is used in the treatment of symptomatic orthostatic hypotension due to neurogenic causes of autonomic failure.	Mathias CJ. Clin Auton Res, 2008, 18 Suppl 1, 25-29.
Bromocriptine mesylate	101.744	95.5803	1.06448	CB-154	22260-51-1	CS(O)(=O)=O.CC(C)C[C@@H]1N2C(=O)[C@](NC(=O)[C@H]3CN(C)[C@@H]4Cc5c(Br)[nH]c6cccc(C4=C3)c56)(O[C@@]2(O)[C@@H]2CCCN2C1=O)C(C)C	C33H44BrN5O8S	750.7	Neuroscience;GPCR/G Protein	Dopamine Receptor	D2	Bromocriptine is a potent dopamine receptor agonist that binds the D2 receptor with highest affinity (Ki = 2.5 nM)	Renodon A , Boucher J L , Sari M A , et al. Bromocriptine is a strong inhibitor of brain nitric oxide synthase: possible consequences for the origin of its therapeutic effects[J]. 1997, 406(1-2):0-36.
Carbetapentane citrate	110.667	103.996	1.06415	Pentoxyverine citrate	23142-01-0	OC(=O)CC(O)(CC(=O)O)C(=O)O.CCN(CC)CCOCCOC(=O)C1(CCCC1)c1ccccc1	C20H31NO3·C6H8O7	525.59	Neuroscience	AChR	AChR	Pentoxyverine Citrate, an antitussive (cough suppressant), is frequently used for a cough related to illnesses like the common cold.	Dönmez OA, et al. Talanta, 2011, 83(5), 1601-1605.
Olmesartan	108.296	101.771	1.06411	RNH 6270;CS 088	144689-24-7	CCCc1nc(c(C(O)=O)n1Cc1ccc(cc1)-c1ccccc1-c1nn[nH]n1)C(C)(C)O	C24H26N6O3	446.5	Endocrinology/Hormones	RAAS	angiotensin II receptor	Olmesartan is an Angiotensin II Type I receptor antagonist. Olmesartan is the active form of the antihypertensive drug olmesartan medoxomil,and has antihypertensive activity.	Haller H , Ito S , Izzo J L , et al. Olmesartan for the Delay or Prevention of Microalbuminuria in Type 2 Diabetes[J]. New England Journal of Medicine, 2011, 364(10):907-917.
Cefetamet pivoxil hydrochloride	108.451	101.925	1.06403	Ro 15-8075	111696-23-2	Cl.CO\N=C(/C(=O)NC1C2SCC(C)=C(N2C1=O)C(=O)OCOC(=O)C(C)(C)C)c1csc(N)n1	C20H26ClN5O7S2	548.03	Microbiology&virology	Antibiotic	Antibiotic	Cefetamet pivoxil hydrochloride is an oral third generation cephalosporin antibiotic.	Divakar G , Shekar H S , Rajamma A J , et al. Formulation development and rheological studies of palatable cefetamet pivoxil hydrochloride dry powder suspension[J]. DARU : Journal of Pharmaceutical Sciences, 2011.
Sodium gluconate	108.274	101.771	1.0639	D-Gluconate sodium salt;Sodium D-gluconate;D-Gluconic acid sodium salt;Gluconate sodium	527-07-1	[Na+].C(=O)([C@H](O)[C@@H](O)[C@H](O)[C@H](O)CO)[O-]	C6H11NaO7	218.14	Others	Others inhibitor	Others	Sodium Gluconate is the sodium salt of gluconic acid with a chelating property.	Ramachandran S, et al. Food Technol. Biotechnol, 2006, 44(2) 185-195.
Citicoline sodium	105.453	99.1356	1.06373	Citicoline sodium salt;CDP-choline	33818-15-4	[C@@H]1(n2c(=O)nc(cc2)N)O[C@@H]([C@H]([C@H]1O)O)COP(=O)(OP(=O)(OCC[N+](C)(C)C)[O-])[O-].[Na+]	C14H25N4NaO11P2	510.31	Others	Others	phosphatidylcholine	Citicoline is an endogenous intermediate in the synthesis of phosphatidylcholine. It also serves as a choline donor in the biosynthesis of the neurotransmitter acetylcholine. Citicholine demonstrates protective effects in cerebral ischemia, traumatic brain injury, and memory disorders. Exogenous administration of citicoline to rodents (500 mg/kg i.p. immediately after ischemia and at 3-h reperfus…	Conant R, Schauss AG. Altern Med Rev. 2004 Mar;9(1):17-31.
Elbasvir	112.303	105.595	1.06352	MK-8742	1370468-36-2	COC(=O)N[C@@H](C(C)C)C(=O)N1CCC[C@H]1c1ncc([nH]1)-c1ccc2-c3cc4cc(ccc4n3[C@@H](Oc2c1)c1ccccc1)-c1cnc([nH]1)[C@@H]1CCCN1C(=O)[C@@H](NC(=O)OC)C(C)C	C49H55N9O7	882.02	Microbiology&virology	HCV Protease inhibitor	HCV NS5A	Elbasvir is an inhibitor of nonstructural protein 5A (NS5A) of hepatitis C virus (HCV) being developed as a component of treatment regimens for chronic HCV infection.	Lahser, F.C., et al. The combination of grazoprevir, a Hepatitis C virus (HCV) NS3/4A protease inhibitor, and elbasvir, an HCV NS5A inhibitor, demonstrates a high genetic barrier to resistance in HCV genotype 1a replicons. Antimicrob. Agents Chemother. 60(5), 2954-2964 (2016).
Chenodeoxycholic acid	106.569	100.231	1.06323	CDCA;Chenodiol	474-25-9	C[C@H](CCC(O)=O)[C@H]1CC[C@H]2[C@@H]3[C@H](O)C[C@@H]4C[C@H](O)CC[C@]4(C)[C@H]3CC[C@]12C	C24H40O4	392.57	Membrane transporter/Ion channel	Potassium Channel activator	Bile acid receptor	Chenodiol is a bile acid, usually conjugated with either glycine or taurine. It acts as a detergent to solubilize fats for intestinal absorption and is reabsorbed by the small intestine. It is used as cholagogue, a choleretic laxative, and to prevent or dissolve gallstones.	Stauffer AT, et al. J Biol Chem,2002, 277(29), 26286-26292.
histidine	110.392	103.832	1.06318	L-Hisidine;Glyoxaline-5-alanine;L-(-)-Histidine	71-00-1	N[C@@H](Cc1c[nH]cn1)C(O)=O	C6H9N3O2	155.15	Metabolic Enzyme/Protease	Mitochondrial Metabolism	Mitochondrial Metabolism	Histidine is a semi-essential amino acid (children should obtain it from food) needed in humans for growth and tissue repair, Histidine is important for maintenance of myelin sheaths that protect nerve cells and is metabolized to the neurotransmitter histamine. Histamines play many roles in immunity, gastric secretion, and sexual functions. Histidine is also required for blood cell manufacture an…	Bou Zeidan M, et al. L-histidine inhibits biofilm formation and FLO11-associated phenotypes in Saccharomyces cerevisiae flor yeasts. PLoS One. 2014 Nov 4;9(11):e112141.
Procaine	120.355	113.209	1.06313	Novocaine;Vitamin H3;Duracaine;Spinocaine	59-46-1	CCN(CC)CCOC(=O)c1ccc(N)cc1	C13H20N2O2	236.32	Membrane transporter/Ion channel	Sodium Channel inhibitor	Sodium Channel	Procaine is a local anesthetic of the ester type that has a slow onset and a short duration of action. It is mainly used for infiltration anesthesia, peripheral nerve block, and spinal block.	Rigon AR, et al. Gen Pharmacol. 1996, 27(4):647-50.
Sertraline hydrochloride	112.416	105.756	1.06298	Sertraline HCl;CP-51974-1 HCl	79559-97-0	Cl.CN[C@H]1CC[C@@H](c2ccc(Cl)c(Cl)c2)c2ccccc12	C17H17CI2N·HCl	342.69	GPCR/G Protein; Neuroscience	5-HT Receptor antagonist	5-HT	Sertraline hydrochloride is a selective serotonin uptake inhibitor that is used in the treatment of depression.	Koe BK, et al. J Pharmacol Exp Ther, 1983, 226(3), 686-700.
Varenicline	108.67	102.261	1.06267	N/A	866823-63-4	Cl.Cl.c1c4c(cc2nccnc12)C3CC4CNC3	C13H15Cl2N3	284.18	Neuroscience	AChR	α4β2 nAChR	Varenicline is a Selective α4β2 nicotinic acetylcholine receptor partial agonist.	Obach, R., et al.: Drug Metab. Disp., 34, 121 (2006)
Carbidopa	120.007	113.009	1.06192	(S)-(-)-Carbidopa;Lodosyn	28860-95-9	C[C@@](Cc1cc(O)c(O)cc1)(NN)C(=O)O	C10H14N2O4	226.23	Metabolism	Decarboxylase inhibitor	aromatic-L-amino-acid decarboxylase	Carbidopa is an aromatic-L-amino-acid decarboxylase inhibitor (IC50: 29±2 μM). It is used in PARKINSON DISEASE to reduce peripheral adverse effects of LEVODOPA.	Durso, R., et al., Variable absorption of carbidopa affects both peripheral and central levodopa metabolism. J Clin Pharmacol, 2000. 40(8): p. 854-60.
Piperine	102.864	96.8857	1.0617	1-Piperoylpiperidine;Bioperine	94-62-2	C1CCN(CC1)C(=O)/C=C/C=C/c1cc2c(cc1)OCO2	C17H19NO3	285.35	Membrane transporter/Ion channel;Neuroscience;Metabolism	P-gp inhibitor;P450	P-gp (P-glycoprotein);CYP3A4	Piperine (1-Piperoylpiperidine), a alkaloid, has been used in trials studying the treatment of multiple myeloma and deglutition disorders.	Bhardwaj RK, et al. J Pharmacol Exp Ther, 2002, 302(2), 645-650.
Dehydroandrographolide succinate	143.686	135.34	1.06167	N/A	786593-06-4	C[C@@]1(COC(=O)CCC(O)=O)[C@@H](CC[C@]2(C)[C@@H]1CCC(=C)[C@H]2\C=C\C1=CCOC1=O)OC(=O)CCC(O)=O	C28H36O10	532.58	Others	Others	Others	Dehydroandrographolide Succinate is a traditional Chinese medicine used in the treatment of pneumonia, respiratory tract infection.	N/A
Ribavirin	109.562	103.219	1.06146	ICN-1229;NSC-163039;Tribavirin;RTCA	36791-04-5	NC(=O)c1ncn(n1)[C@@H]1O[C@H](CO)[C@@H](O)[C@H]1O	C8H12N4O5	244.2	DNA Damage/DNA Repair; Metabolism; Neuroscience	AChR; Dehydrogenase inhibitor; DNA/RNA Synthesis inhibitor	ADK; IMPDH1; RNA polymerase	Ribavirin is a synthetic nucleoside analog of ribofuranose with activity against hepatitis C virus and other RNA viruses.	Feld JJ, et al. Nature, 2005, 436(7053), 967-972.
Diclofenac sodium	101.533	95.7025	1.06092	GP 45840	15307-79-6	[Na+].C(=O)(Cc1c(cccc1)Nc1c(cccc1Cl)Cl)[O-]	C14H10Cl2NNaO2	318.13	Immunology/Inflammation; Neuroscience	COX inhibitor	COX-1; COX-2	Diclofenac sodium is a non-steroidal anti-inflammatory agent (NSAID) with antipyretic and analgesic actions. It is primarily available as the sodium salt.	Kirchheiner J, et al. Br J Clin Pharmacol. 2003 Jan;55(1):51-61.
Sofosbuvir	118.265	111.48	1.06086	GS 7977;PSI-7977	1190307-88-0	[P@@](=O)(OC[C@H]1O[C@H]([C@](F)([C@@H]1O)C)n1ccc(=O)[nH]c1=O)(Oc1ccccc1)N[C@H](C(=O)OC(C)C)C	C22H29FN3O9P	529.45	Microbiology&Virology; Proteases/Proteasome	HCV Protease inhibitor	HCV	Sofosbuvir is a uridine monophosphate analog inhibitor of hepatitis C virus (HCV) polymerase NS5B that is used as an antiviral agent in the treatment of chronic hepatitis C.	Murakami E, et al. J Biol Chem, 2010, 285(45), 34337-34347.
Sitagliptin	103.353	97.4285	1.0608	MK0431	486460-32-6	C(=O)(C[C@@H](Cc1c(cc(c(c1)F)F)F)N)N1Cc2n(CC1)c(nn2)C(F)(F)F	C16H15F6N5O	407.32	Proteases/Proteasome	DPP-4 inhibitor	DPP-4	Sitagliptin, a new oral hypoglycemic (anti-diabetic drug), is a new dipeptidyl peptidase-4 (DPP-4) inhibitor. This enzyme-inhibiting drug is used either alone or in combination with metformin or thiazolidinedione for treatment of type 2 diabetes mellitus. The drug can competitively inhibit a protein/enzyme and DPP-4, that leads to an incremental amount of active incretins (GLP-1 and GIP), the dim…	Thomas, L., et al. (R)-8-(3-amino-piperidin-1-yl)-7-but-2-ynyl-3-methyl-1-(4-methyl-quinazolin-2-ylm ethyl)-3,7-dihydro-purine-2,6-dione (BI 1356), a novel xanthine-based dipeptidyl peptidase 4 inhibitor, has a superior potency and longer duration of acti
Cisapride	108.532	102.312	1.06079	(±)-Cisaprid;R 51619;Kaudalit;Kinestase;Prepulsid;Pridesia	81098-60-4	c1(F)ccc(cc1)OCCCN1C[C@@H]([C@@H](CC1)NC(=O)c1c(cc(c(c1)Cl)N)OC)OC	C23H29ClFN3O4	465.95	GPCR/G Protein;Membrane transporter/Ion channel;Neuroscience;Angiogenesis;JAK/STAT signaling;Tyrosine Kinase/Adaptors	5-HT Receptor antagonist;Potassium Channel inhibitor;EGFR	5-HT; Potassium Channel;hERG channel	Cisapride is a serotonin type 4 (5-HT4) receptor agonists are potent prokinetic agents that act on serotonin receptors in the intestine and promote intestinal peristalsis, increase gastric emptying and decrease esophageal reflux.	Park JS, et al. Eur J Med Chem. 2016, 109:75-88.
Meglumine	103.331	97.4102	1.06078	Methylglucamin;Methylglucamine;Meglumin	6284-40-8	N(C[C@H](O)[C@@H](O)[C@H](O)[C@H](O)CO)C	C7H17NO5	195.21	Others	Others	Others	Meglumine, a derivative of sorbitol, is used in conjunction with iodinated organic compounds as contrast medium.	Navaei A, et al. Drug Dev Ind Pharm. 2014 Jun;40(6):701-10.
Ambroxol hydrochloride	108.918	102.695	1.06059	Ambroxol HCl;Mucoangin;Mucosolvan	23828-92-4	Cl.Nc1c(Br)cc(Br)cc1CN[C@H]1CC[C@H](O)CC1	C13H18Br2N2O·HCl	414.56	Membrane transporter/Ion channel	Sodium Channel inhibitor	Sodium Channel	Ambroxol hydrochloride is a metabolite of BROMHEXINE that stimulates mucociliary action and clears the air passages in the respiratory tract. It is usually administered as the hydrochloride.	Weiser T, et al. Mol Pharmacol, 2002, 62(3), 433-438.
D-Biotin	105.956	99.9107	1.06051	Vitamin H;Biotin;Vitamin B7	58-85-5	[C@H]1(SC[C@@H]2NC(=O)N[C@H]12)CCCCC(=O)O	C10H16N2O3S	244.31	Metabolism	Vitamin inhibitor	VB7	Biotin is a water-soluble B-vitamin and is necessary for cell growth, the production of fatty acids, and the metabolism of fats and amino acids.	Zempleni J, et al. J Nutr Biochem, 1999, 10(3), 128-138.
Anisodamine	111.493	105.133	1.0605	Raceanisodamine;7β-Hydroxyhyoscyamine;Racanisodamine	17659-49-3	CN1C2CC(O)C1CC(C2)OC(=O)C(CO)C1=CC=CC=C1	C17H23NO4	305.38	Neuroscience; GPCR/G Protein	Adrenergic Receptor inhibitor	Adrenergic Receptor	Anisodamine is an anticholinergic and α1-adrenergic receptor antagonist used in the treatment of acute circulatory shock.	Zhang WW, et al. Neurosci Lett. 2008 Oct 10;443(3):241-5.
Vitamin K1	116.56	109.95	1.06011	Phytomenadione;Phylloquinone;Phyllohydroquinone;Phytonadione	84-80-0	C1(=O)C(=C(C(=O)c2c1cccc2)C)C/C=C(/CCC[C@@H](CCC[C@@H](CCCC(C)C)C)C)\C	C31H46O2	450.71	Others	Others	GGCX; Osteocalcin	Vitamin K1 a fat-soluble, naturally occurring vitamin with antihemorrhagic and prothrombogenic activity.	Basset GJ, et al. Phylloquinone (Vitamin K1): Occurrence, Biosynthesis and Functions. Mini Rev Med Chem. 2016 Jun 22.
Gadoxetate Disodium	125.711	118.605	1.05991	Gd-EOB-DTPA Disodium;ZK 139834	135326-22-6	[Na+].[Na+].[Gd+3].CCOc1ccc(CC(CN(CCN(CC([O-])=O)CC([O-])=O)CC([O-])=O)N(CC([O-])=O)CC([O-])=O)cc1	C23H28GdN3Na2O11	725.71	Others	Others	Others	Gadoxetate Disodium is used to evaluate focal liver lesions, such as hepatocellular carcinoma or liver metastasis on T1-weighted imaging. It is a contrast agent in magnetic resonance imaging (MRI) of the hepatobiliary system. It accumulates in normal, functioning hepatocytes.	Schuhmann-Giampieri G, et al. Preclinical evaluation of Gd-EOB-DTPA as a contrast agent in MR imaging of the hepatobiliary system. Radiology. 1992 Apr;183(1):59-64.
Methazolamide	107.627	101.55	1.05984	L584601;CL 8490	554-57-4	Cn1nc(sc1=NC(=O)C)S(=O)(=O)N	C5H8N4O3S2	236.27	Metabolism	Carbonic Anhydrase inhibitor	bCAIV; hCAI; hCAII	Methazolamide is a carbonic anhydrase inhibitor that is used as a diuretic and in the treatment of glaucoma.	Casini A, et al. Bioorg Med Chem Lett, 2003, 13(5), 841-845.
Cefminox Sodium	104.569	98.6741	1.05975	Meicelin;Alteporina;Tencef	92636-39-0	[Na+].CO[C@]1(NC(=O)CSC[C@@H](N)C(O)=O)[C@H]2SCC(CSc3nnnn3C)=C(N2C1=O)C([O-])=O	C16H19N7Na2O7S3	563.53	Microbiology&Virology	Antibiotic inhibitor	Antibiotic	Cefminox Sodium is a broad-spectrum, bactericidal cephalosporin antibiotic. It is especially effective against Gram-negative and anaerobic bacteria.	N/A
Alverine citrate	112.467	106.128	1.05974	NSC 35459	5560-59-8	OC(=O)CC(O)(CC(=O)O)C(=O)O.CCN(CCCc1ccccc1)CCCc1ccccc1	C26H35NO7	473.57	GPCR/G Protein; Neuroscience	5-HT Receptor antagonist	5-HT	Alverine Citrate is utilized in functional gastrointestinal disorders.	Mitchell SA, et al, Aliment Pharmacol Ther, 2002, 16(6), 1187-1195.
Chlorzoxazone	104.545	98.6537	1.05972	Chlorzoxazon;Paraflex	95-25-0	Clc1cc2c(oc(=O)[nH]2)cc1	C7H4ClNO2	169.57	Membrane transporter/Ion channel	Potassium Channel inhibitor	Potassium Channel	Chlorzoxazone is a Muscle Relaxant. The physiologic effect of chlorzoxazone is by means of Centrally-mediated Muscle Relaxation.	Lucas D, et al. Methods Enzymol, 1996, 272, 115-123.
Nedaplatin	126.963	119.839	1.05945	NSC 375101D	95734-82-0	N.N.[Pt++].[O-]CC([O-])=O	C2H8N2O3Pt	303.18	DNA Damage/DNA Repair	DNA/RNA Synthesis inhibitor	DNA synthesis	Nedaplatin is a derivative of cisplatin and DNA damage agent for tumor colony forming units (IC50: 94 μM). Containing a novel ring structure in which glycolate is bound to the platinum by a bidentate ligand, nedaplatin forms reactive platinum complexes that bind to nucleophilic groups in DNA, resulting in intrastrand and interstrand DNA cross-links, apoptosis and cell death.	Alberts DS, et al. Cancer Chemother Pharmacol, 1997, 39(6), 493-497.
Desonide	113.677	107.311	1.05932	Prednacinolone;Locapred;Tridesilon	638-94-8	[C@@]12([C@@]3([C@@H](C[C@H]1OC(O2)(C)C)[C@H]1[C@H]([C@H](C3)O)[C@@]2(C(=CC(=O)C=C2)CC1)C)C)C(=O)CO	C24H32O6	416.51	Metabolism	GR antagonist	Glucocorticoid Receptor	Desonide is a synthetic glucocorticosteroid for topical use, with anti-inflammatory activity. Desonide binds to glucocorticoid receptors in the cytoplasm, and the ligand-receptor complex is translocated as a homodimer into the nucleus, where transcription activation via glucocorticoid response elements within glucocorticoid-responsive genes occur. This agent induces transcription of genes coding …	Russell GM, et al. J Neurosci. 2010 Apr 28;30(17):6106-15.
Trichlormethiazide	113.563	107.205	1.0593	Naqua;Trichlormetazid;Metahydrin	133-67-5	NS(=O)(=O)c1cc2c(NC(NS2(=O)=O)C(Cl)Cl)cc1Cl	C8H8Cl3N3O4S2	380.66	Membrane transporter/Ion channel; Metabolism	ATPase inhibitor; Carbonic Anhydrase inhibitor	Na+/K+-ATPase; Carbonic anhydrase	Trichlormethiazide is a short-acting, 3-dichloromethyl derivative of hydrochlorothiazide, belonging to the class of thiazide diuretics. Trichlormethiazide appears to block the active reabsorption of chloride and possibly sodium in the ascending loop of Henle, altering electrolyte transfer in the proximal tubule.	Temperini C, et al. Bioorg Med Chem. 2009 Feb 1;17(3):1214-21.
Ticlopidine hydrochloride	106.986	101.007	1.05919	Ticlopidine HCl;Ticlodix;Ticlodone	53885-35-1	Cl.Clc1ccccc1CN1CCc2c(C1)ccs2	C14H15Cl2NS	300.25	Neuroscience	P2 Receptor inhibitor	P2 receptor	Ticlopidine hydrochloride is an effective inhibitor of platelet aggregation commonly used in the placement of STENTS in CORONARY ARTERIES.	Thebault JJ, et al. Clin Pharmacol Ther, 1975, 18(4), 485-490.
Saxagliptin hydrate	99.3527	93.8695	1.05841	BMS-477118 hydrate;Onglyza hydrate	945667-22-1	O.N[C@H](C(=O)N1[C@H]2C[C@H]2C[C@H]1C#N)C12CC3CC(CC(O)(C3)C1)C2	C18H25N3O2·H2O	333.43	Proteases/Proteasome	DPP-4 inhibitor	DPP-4	Saxagliptin is a selective and reversible DPP4 inhibitor (IC50: 26 nM; Ki: 1.3 nM).	Neumiller JJ, et al. Am J Health Syst Pharm. 2010, 67(18):1515-25.
Promethazine	111.432	105.283	1.05841	Proazamine;Diphergan	60-87-7	CC(CN1c2ccccc2Sc2ccccc12)N(C)C	C17H20N2S	284.42	GPCR/G Protein; Neuroscience; Immunology/Inflammation	5-HT Receptor antagonist; AChR antagonist; Adrenergic Receptor antagonist; CaMK inhibitor; Dopamine Receptor antagonist; Histamine Receptor antagonist	5-HT; mAChR; Adrenergic Receptor; CAM; D2; H1 receptor	Tafluprost(AFP-168) is an analogue of anti-glaucoma prostaglandin (PG) .	Suzuki A, et al. Ther Drug Monit. 2003 Apr; 25(2):192-6.
Naproxen sodium	110.787	104.685	1.05829	RS-3650;Naprelan;Anaprox;Miranax	26159-34-2	c12c(cc(cc2)OC)ccc(c1)[C@@H](C(=O)[O-])C.[Na+]	C14H13NaO3	252.24	Immunology/Inflammation; Neuroscience	COX inhibitor	COX-1; COX-2	Naproxen is a COX inhibitor for COX-1 and COX-2 with analgesic and antipyretic properties.	Mitchell JA, et al. Proc Natl Acad Sci, 1993, 90(24), 11693-11697.
Nazartinib	127.39	120.383	1.05821	EGF816;NVS-816	1508250-71-2	Cc1nccc(c1)C(=O)Nc1nc2c(n1[C@@H]1CCCCN(C1)C(=O)/C=C/CN(C)C)c(ccc2)Cl	C26H31ClN6O2	495.02	Angiogenesis; JAK/STAT signaling; Tyrosine Kinase/Adaptors	EGFR inhibitor	EGFR (mutant)	Nazartinib (EGF816, NVS-816) is a covalent, irreversible, mutant-selective EGFR inhibitor that has nanomolar inhibitory potency against activating mt (L858R, ex19del) and T790M mt, with up to 60-fold selectivity over wild type (wt) EGFR in vitro.	Gérald Lelais, et al. J Med Chem. 2016, 59(14), pp 6671-6689
Castor oil	97.3892	92.0422	1.05809	Ricinus Oil;Xenaderm;Venelex	8001-79-4	CCCCCCC(O)C\C=C/CCCCCCCC(=O)OCC(COC(=O)CCCCCCC\C=C/CC(O)CCCCCC)OC(=O)CCCCCCC\C=C/CC(O)CCCCCC	C57H104O9	933.45	Others	Others	Others	Castor Oil is a vegetable oil pressed from the seeds of the castor bean, Ricinus communis, used as a laxative and as an excipient in medicinally.	Thomas. Ullmann's Encyclopedia of Industrial Chemistry, 2005
Lumiracoxib	102.199	96.5956	1.05801	COX-189;Prexige	220991-20-8	Clc2cccc(F)c2Nc1ccc(C)cc1CC(=O)O	C15H13ClFNO2	293.72	Immunology/Inflammation; Neuroscience	COX inhibitor	COX-1; COX-2	Lumiracoxib is a novel, selective COX-2 inhibitor with IC50 and Ki of 0.14 μM and 0.06 μM, exhibits 515-fold selectivity over COX-1. Phase 4.	Esser R, et al. Br J Pharmacol, 2005, 144(4), 538-550.
Budesonide	149.532	141.337	1.05798	Pulmicort;Rhinocort;Entocort	51333-22-3	CCCC1O[C@@H]2C[C@H]3[C@@H]4CCC5=CC(=O)C=C[C@]5(C)[C@H]4[C@@H](O)C[C@]3(C)[C@@]2(O1)C(=O)CO	C25H34O6	430.54	Metabolism	Glucocorticoid Receptor inhibitor	Glucocorticoid Receptor	Budesonide, an anti-inflammatory corticosteroid, has shown the effective glucocorticoid activitie and few mineralocorticoid activities. According to reports, Budesonide has extensively inhibitory effects against multiple cells types and mediators referred to allergic and nonallergic-mediated inflammatory. What's more, the anti-inflammatory action of budesonide has been revealed to contribute to t…	Stellato C, et al. J Immunol,1999, 163(10), 5624-5632.
Azelastine hydrochloride	105.933	100.128	1.05798	Azelastine HCl;Optivar;Astelin;Allergodil	79307-93-0	Cl.CN1CCCC(CC1)n1nc(Cc2ccc(Cl)cc2)c2ccccc2c1=O	C22H24ClN3O·HCl	418.36	GPCR/G Protein; Immunology/Inflammation; Neuroscience	Histamine Receptor antagonist	H1 receptor	Azelastine Hydrochloride is a phthalazinone derivative with antihistaminergic activity.	Hide I, et al. J Immunol,1997, 159(6), 2932-2940.
Mirtazapine	120.933	114.331	1.05774	6-Azamianserin;Org3770	85650-52-8	CN1CCN2C(C1)c1ccccc1Cc1c2nccc1	C17H19N3	265.35	Endocrinology/Hormones; Neuroscience; GPCR/G Protein	5-HT Receptor antagonist; Adrenergic Receptor antagonist; Dopamine Receptor antagonist; Opioid Receptor agonist	5-HT; HT; Sert (Sodium-dependent); Adrenergic Receptor; DA transporter; Dopamine; κ-opioid receptor	Mirtazapine is a tetracyclic antidepressant with a somewhat unique mechanism of action. Mirtazapine therapy can be associated with transient asymptomatic elevations in serum aminotransferase levels and has been linked to rare instances of clinically apparent acute liver injury.	Millan MJ, et al. Eur J Neurosci, 2000, 12(3), 1079-1095.
Betaxolol hydrochloride	114.725	108.513	1.05725	SL75212;Betaxolol HCl;SL 75212 HCl	63659-19-8	Cl.CC(C)NCC(O)COc1ccc(CCOCC2CC2)cc1	C18H30ClNO3	343.89	GPCR/G Protein;Neuroscience	Adrenergic Receptor antagonist	β1-adrenergic receptor	Betaxolol is a cardioselective beta-blocker used in the treatment of hypertension. Betaxolol has not been linked to instances of clinically apparent drug induced liver injury.	Tang LQ, et al. Curr Eye Res, 1998, 17(1), 24-30.
Oxcarbazepine	109.331	103.44	1.05696	GP 47680	28721-07-5	NC(=O)N1c2ccccc2CC(=O)c2ccccc12	C15H12N2O2	252.27	Membrane transporter/Ion channel	Sodium Channel inhibitor	Sodium Channel	Oxcarbazepine is an Anti-epileptic Agent. The physiologic effect of oxcarbazepine is by means of Decreased Central Nervous System Disorganized Electrical Activity.	Vohora D, et al. Drugs Today (Barc). 2010 Apr; 46(4):265-77.
Lacidipine	102.631	97.2054	1.05582	GX-1048,GR-43659X,SN-305;GX-1048;GR-43659X;SN-305	103890-78-4	c1cc(c(cc1)/C=C/C(=O)OC(C)(C)C)C1C(=C(NC(=C1C(=O)OCC)C)C)C(=O)OCC	C26H33NO6	455.54	Membrane transporter/Ion channel	Calcium Channel inhibitor	Calcium Channel	Lacidipine is a lipophilic dihydropyridine calcium antagonist with an intrinsically slow onset of activity. Due to its long duration of action, lacidipine does not lead to reflex tachycardia. It displays specificity in the vascular smooth muscle, where it acts as an antihypertensive agent to dilate peripheral arterioles and reduce blood pressure.	Wang F, et al. Chem Biol,2011, 18(6), 766-776.
Gemcitabine	10.1625	9.62645	1.05569	LY188011;NSC 613327	95058-81-4	Nc1ccn([C@@H]2O[C@H](CO)[C@@H](O)C2(F)F)c(=O)n1	C9H11F2N3O4	263.2	Autophagy; DNA Damage/DNA Repair; Others	Autophagy activator; DNA/RNA Synthesis inhibitor	Autophagy; DNA synthesis	Gemcitabine is a DNA synthesis inhibitor that can inhibit the growth of MIAPaCa2, BxPC3 and Capan2 cells (IC50s: 40/18/12 nM). It can also induce autophagy.	Wang H, et al. Enhanced efficacy of Gemcitabine by indole-3-carbinol in pancreatic cell lines: the role of human equilibrativenucleoside transporter 1. Anticancer Res. 2011 Oct;31(10):3171-80.
c-Kit-IN-1	136.749	129.627	1.05494	PDGFR inhibitor 1;DCC-2618	1225278-16-9	Cn1cc(cn1)c1nccc(c1)Oc1c(cc(c(c1)F)NC(=O)C1(CC1)C(=O)Nc1ccccc1)F	C26H21F2N5O3	489.47	Tyrosine Kinase/Adaptors	c-Kit inhibitor; c-Met/HGFR inhibitor	c-Kit; c-Met	DCC-2618 is an effective inhibitor of c-Met and c-Kit (IC50s<200 nM).	Daniel L. Flynn, et al. Cyclopropane amides and analogs exhibiting anti-cancer and anti-proliferative activities. WO 2010051373 A1
Topiramate	105.489	100.016	1.05472	RWJ 17021;McN 4853	97240-79-4	[C@@H]12CO[C@@]3(COS(=O)(=O)N)OC(C)(C)O[C@H]3[C@@H]1OC(C)(C)O2	C12H21NO8S	339.36	Membrane transporter/Ion channel; Metabolism; Neuroscience	Carbonic Anhydrase inhibitor; GABA Receptor antagonist; GluR antagonist	Carbonic anhydrase; GABAR; mGluR5	Topiramate is a unique antiseizure medication that is used in the treatment of partial and generalized seizures. Topiramate has been rarely associated with hepatic injury and largely when used in combination with other anticonvulsant medications.	Taverna S, et al. J Pharmacol Exp Ther, 1999, 288(3), 960-968.
Tolfenamic Acid	135.553	128.558	1.0544	GEA 6414;Tolfedine	13710-19-5	Cc1c(Nc2ccccc2C(=O)O)cccc1Cl	C14H12ClNO2	261.7	Immunology/Inflammation; Neuroscience	COX inhibitor	COX-2	Tolfenamic acid (TA) is one of the class of non-steroidal anti-inflammatory drugs (NSAIDs). It is used to treat the symptoms of migraine.	Adwan L, et al. J Neurochem. 2015 Apr;133(2):266-72.
Oxybenzone	100.71	95.5524	1.05398	Benzophenone 3;Eusolex 4360;Escalol 567;KAHSCREEN BZ-3	131-57-7	COc1cc(O)c(cc1)C(=O)c1ccccc1	C14H12O3	228.24	Others	Others	Others	Oxybenzone is an organic compound used in sunscreens. It is a derivative of benzophenone.	Jannesson L, et al. J Clin Periodontol. 2004, 31(2):91-4.
Ibuprofen Piconol	103.149	97.87	1.05393	U75630	64622-45-3	CC(C)Cc1ccc(cc1)C(C)C(=O)OCc1ccccn1	C19H23NO2	297.39	Others	Others	Others	Ibuprofen piconol is a non-steroidal, anti-inflammatory (NSAID) agent for the topical relief of primary thermal burns and sunburns.Ibuprofen piconol is a Pyridyl ester of ibuprofen.	Christensen J M , Stalker D . Ibuprofen piconol hydrolysis in vitro in plasma, whole blood, and serum using different anticoagulants[J]. 1991, 80(1):29-31.
Tolperisone hydrochloride	111.999	106.272	1.05389	Tolperisone HCl;Midocalm;Muscalm	3644-61-9	Cl.CC(CN1CCCCC1)C(=O)c1ccc(C)cc1	C16H24ClNO	281.82	Membrane transporter/Ion channel	Sodium Channel inhibitor	Sodium Channel	Tolperisone hydrochloride, a centrally acting muscle relaxant, is used in the therapy of pathologically increased tone of the cross-striated muscle resulted by neurological diseases (damage of the encephalomyelitis, myelopathy, multiple sclerosis, pyramidal tract) and of spastic paralysis and other encephalopathies manifested with muscular dystonia.	Hofer D, et al. Eur J Pharmacol, 2006, 538(1-3), 5-14.
glycine	106.822	101.387	1.05361	2-Aminoacetic acid;Aminoacetic acid;Glycocoll;Glycolixir;Glycosthene	56-40-6	NCC(O)=O	C2H5NO2	75.06	Membrane Transporter/Ion Channel;Metabolic Enzyme/Protease;Neuroscience;Proteases/Proteasome	Endogenous Metabolite;iGluR;MT receptor	Endogenous Metabolite; iGluR;MT2 receptor;MT1 receptor	Glycine is a non-essential amino acid. It is found primarily in gelatin and silk fibroin and used therapeutically as a nutrient. It is also a fast inhibitory neurotransmitter.	Johnson JW, et al. Glycine potentiates the NMDA response in cultured mouse brain neurons. Nature. 1987 Feb 5-11;325(6104):529-31.
Mifepristone	123.798	117.598	1.05272	RU 38486;RU486;C-1073	84371-65-3	CC#C[C@]1(O)CC[C@H]2[C@@H]3CCC4=CC(=O)CCC4=C3[C@H](C[C@]12C)c1ccc(cc1)N(C)C	C29H35NO2	429.6	Endocrinology/Hormones; Metabolism	Estrogen/progestogen Receptor antagonist; Glucocorticoid Receptor antagonist	PR; Glucocorticoid Receptor	Mifepristone is a Progestin Antagonist. The mechanism of action of mifepristone is as a Progestational Hormone Receptor Antagonist.	Jiang W, et al. Bioorg Med Chem, 2006, 14(19), 6726-6732.
Allopurinol	109.874	104.415	1.05228	Zyloprim;Zyloric;Lopurin	315-30-0	Oc1ncnc2[nH]ncc12	C5H4N4O	136.11	Immunology/Inflammation	ROS inhibitor	XO	Allopurinol is a Xanthine Oxidase Inhibitor. The mechanism of action of allopurinol is as a Xanthine Oxidase Inhibitor.	Kang SM, et al. Eur J Pharmacol,2006, 535(1-3), 212-219.
Mupirocin	111.72	106.193	1.05204	Pseudomonic acid;BRL-4910A	12650-69-0	[C@H]1([C@H](CO[C@H]([C@@H]1O)C/C(=C/C(=O)OCCCCCCCCC(=O)O)/C)C[C@H]1[C@@H](O1)[C@H]([C@H](C)O)C)O	C26H44O9	500.64	DNA Damage/DNA Repair	DNA/RNA Synthesis inhibitor	DNA synthesis	Mupirocin is a RNA synthetase inhibitor antibacterial. It has shown excellent activity against gram-positive staphylococci and streptococci.	Hurdle JG, et al. J Antimicrob ChemOthers. 2004 Jan;53(1):102-4.
Fupentixol Dihydrochloride	97.7158	92.9022	1.05181	Flupenthixol dihydrochloride;Flupentixol dihydrochloride;(E/Z)-Flupentixol Dihydrochloride	2413-38-9	Cl.Cl.OCCN1CCN(CC\C=C2\c3ccccc3Sc3ccc(cc23)C(F)(F)F)CC1	C23H27Cl2F3N2OS	507.43	GPCR/G Protein	Dopamine Receptor	D1, D2	Flupentixol is used in therapy of schizophrenia as well as in anxiolytic and depressive disorders.	Yonar D, et al. Effect of cis-(Z)-flupentixol on DPPC membranes in the presence and absence of cholesterol. Chem Phys Lipids. 2016 Jun;198:61-71.
Patchouli alcohol	111.53	106.047	1.0517	(-)-Patchouli Alcohol;Patchoulol;Patchouli camphor	5986-55-0	C[C@H]1CC[C@@]2(O)C(C)(C)[C@@H]3CC[C@@]2(C)[C@H]1C3	C15H26O	222.2	Immunology/Inflammation	Others	Others	Patchouli alcohol is a sesquiterpene alcohol found in patchouli oil. It has antibacterial, antifungal, and antiviral actions. Patchouli alcohol also suppresses inflammation induced by lipopolysaccharide in vivo. Topical application of patchouli alcohol accelerates recovery from ultraviolet irradiation-induced skin damage through antioxidant and anti-inflammatory effects.	Yu JL, et al. J Surg Res. 2015 Apr;194(2):537-43.
Acetylcysteine	110.049	104.651	1.05158	LNAC;NAC;N-Acetyl-L-cysteine	616-91-1	C(=O)([C@@H](NC(=O)C)CS)O	C5H9NO3S	163.19	Immunology/Inflammation; Apoptosis	ROS; TNF	ROS; TNF-α	Acetylcysteine is the N-acetyl derivative of CYSTEINE. It is used as a mucolytic agent to reduce the viscosity of mucous secretions. It has also been shown to have antiviral effects in patients with HIV due to inhibition of viral stimulation by reactive oxygen intermediates.	Alvirez-Freites EJ, et al. Antimicrob Agents Chemother, 2002, 46(4), 1022-1025.
Tyrosine	113.344	107.812	1.0513	L-Tyrosine;(S)-Tyrosine;P-Tyrosine;L-p-Tyrosine	60-18-4	C(=O)([C@@H](N)Cc1ccc(O)cc1)O	C9H11NO3	181.19	Others	Amino Acids and Derivatives inhibitor	Amino Acids and Derivatives	L-tyrosine is a naturally occurring tyrosine and is synthesized in vivo from L-phenylalanine, considered a non-essential amino acid. L-Tyrosine is the levorotatory isomer of the aromatic amino acid tyrosine.	Ferreira GK, et al. Neurotox Res. 2013, 23(4):327-35.
Oxaprozin	129.496	123.179	1.05128	Wy21743;Oxaprozinum	21256-18-8	OC(=O)CCc1nc(c(o1)c1ccccc1)c1ccccc1	C18H15NO3	293.32	Immunology/Inflammation; Neuroscience	COX inhibitor	COX	Oxaprozin is a Nonsteroidal Anti-inflammatory Drug. The mechanism of action of oxaprozin is as a Cyclooxygenase Inhibitor. The chemical classification of oxaprozin is Nonsteroidal Anti-inflammatory Compounds.	Kean WF, et al. Curr Med Res Opin, 2004, 20(8), 1275-1277.
Ibandronate sodium monohydrate	128.997	122.706	1.05127	RPR-102289A;BM-210955;Ibandronate sodium;BM-21.0955;Bondronat monohydrate;Boniva monohydrate	138926-19-9	O.[Na].CCCCCN(C)CCC(O)(P(O)(O)=O)P(O)(O)=O	C9H23NO7P2·Na·H2O	360.23	Others	Others	Others	Ibandronate is a highly potent nitrogen-containing bisphosphonate used for the treatment of osteoporosis.	Morgan C, et al. Microvasc Res, 2009, 78(3), 453-458.
Fluconazole	113.903	108.413	1.05064	UK-49858	86386-73-4	c1cc(c(cc1F)F)C(Cn1cncn1)(Cn1ncnc1)O	C13H12F2N6O	306.27	Microbiology&Virology	Antifection inhibitor	14-α Demethylase	Triazole antifungal agent that is used to treat oropharyngeal candidiasis and cryptococcal meningitis in AIDS.	Uppuluri P, et al. Antimicrob Agents Chemother, 2008, 52(3), 1127-1132.
Oxymetazoline hydrochloride	108.571	103.341	1.05061	N/A	2315-02-8	CC1=CC(=C(C(=C1CC2=NCCN2)C)O)C(C)(C)C.Cl	C16H25ClN2O	296.84	GPCR/G Protein	Adrenergic Receptor agonist	α2 adrenergic receptor	Oxymetazoline Hydrochloride is a selective alpha-1 agonist and partial alpha-2 agonist topical decongestant.Oxymetazoline is a selective alpha-1 agonist and partial alpha-2 agonist topical decongestant, used in the form of Oxymetazoline hydrochloride.	Yang HT, Endoh M. Eur J Pharmacol. 1996 Oct 3;312(3):281-91
Ethynyl estradiol	111.605	106.242	1.05048	17α-Ethynylestradiol;Ethinyl Estradiol	57-63-6	[C@@H]12[C@@]([C@@](CC2)(C#C)O)(CC[C@H]2[C@H]1CCc1c2ccc(c1)O)C	C20H24O2	296.41	Endocrinology/Hormones	Estrogen/progestogen Receptor agonist	ER	Ethinyl estradiol is a semisynthetic alkylated ESTRADIOL with a 17-alpha-ethinyl substitution. It has high estrogenic potency when administered orally, and is often used as the estrogenic component in ORAL CONTRACEPTIVES.	Chen J, et al. Toxicol Sci,1999, 51(2), 224-235.
Phenytoin sodium	110.352	105.053	1.05044	5,5-Diphenylhydantoin sodium salt;Diphenylhydantoin Sodium;Dilantin sodium;Diphantoine	630-93-3	[Na+].O=C1NC(C(=O)[N-]1)(c1ccccc1)c1ccccc1	C15H11N2NaO2	274.25	Membrane transporter/Ion channel	Sodium Channel inhibitor	Sodium Channel	Phenytoin sodium is an inactive stabilizer for voltage-gated sodium channel .	Lenkowski PW, et al. Eur J Pharm Sci. 2004 Apr;21(5):635-44.
Evans blue	92.2849	87.8543	1.05043	C.I. 23860;Direct Blue 53	314-13-6	[Na+].[Na+].[Na+].[Na+].Cc1cc(ccc1\N=N\c1ccc2c(cc(c(N)c2c1O)S([O-])(=O)=O)S([O-])(=O)=O)-c1ccc(c(C)c1)\N=N\c1ccc2c(cc(c(N)c2c1O)S([O-])(=O)=O)S([O-])(=O)=O	C34H24N6Na4O14S4	960.78	Neuroscience	GluR inhibitor	vesicular glutamate uptake	Evans blue is an azo dye, inhibits L-glutamate uptake via the membrane-bound excitatory amino acid transporter (EAAT).	Sharma RK, et al. Bioorg Med Chem Lett. 2004, 14(24):6123-7.
Meclofenamate Sodium	109.56	104.311	1.05033	Meclomen;Meclonax;Movens	6385-02-0	Cc1ccc(Cl)c(Nc2ccccc2C(=O)[O-])c1Cl.[Na+]	C14H10Cl2NNaO2	318.14	Immunology/Inflammation; Neuroscience	COX inhibitor	COX-1; COX-2	Meclofenamate Sodium, a non-steroidal anti-inflammatory agent, has properties of antipyretic and antigranulation activities. It also inhibits prostaglandin biosynthesis.	Soriano-Hernández AD, et al. Int Urol Nephrol. 2012 Apr;44(2):471-7.
Pimaricin	102.488	97.5891	1.0502	Natamycin	7681-93-8	C[C@H]1O[C@@H](O[C@@H]2C[C@@H]3O[C@@](O)(C[C@H](O)[C@H]3C(O)=O)C[C@@H](O)C[C@H]3O[C@@H]3\C=C\C(=O)O[C@H](C)C\C=C\C=C\C=C\C=C\2)[C@@H](O)[C@@H](N)[C@@H]1O	C33H47NO13	665.73	Endocrinology/Hormones	Estrogen/progestogen Receptor inhibitor	ER	Natamycin is a Polyene Antimicrobial.	te Welscher YM, et al. J Biol Chem, 2008, 283(10), 6393-6401.
Lactulose	105.607	100.559	1.0502	4-O-β-D-Galactopyranosyl-D-fructose;Duphalac;D-Lactulose;Lactulosum	4618-18-2	OC[C@H]1OC(O)(CO)[C@@H](O)[C@@H]1O[C@@H]1O[C@H](CO)[C@H](O)[C@H](O)[C@H]1O	C12H22O11	342.3	Others	Others	β-gal	Lactulose , a synthetic disaccharide , is used in the treatment of constipation and hepatic encephalopathy.	Algieri F, et al. J Agric Food Chem. 2014 May 14; 62(19):4285-97.
Trovafloxacin	106.037	101.014	1.04972	N/A	147059-72-1	O=C(C1=CN(C2=CC=C(F)C=C2F)C3=NC(N4C[C@@]5([H])[C@H](N)[C@@]5([H])C4)=C(F)C=C3C1=O)O	C20H15F3N4O3	416.35	DNA Damage/DNA Repair;DNA Damage/DNA Repair;Microbiology&virology	DNA gyrase;Topoisomerase;Antibacterial	DNA gyrase;Topoisomerase;bacterial	Trovafloxacin is a broad-spectrum quinolone antibiotic with potent activity against Gram-positive.	Giustarini G, et al. The hepatotoxic fluoroquinolone trovafloxacin disturbs TNF- and LPS-induced p65 nuclear translocation in vivo and in vitro. Toxicol Appl Pharmacol. 2020 Mar 15;391:114915.
Etonogestrel	105.335	100.358	1.04959	Implanon;Nexplanon;3-Oxodesogestrel;3-keto-Desogestrel	54048-10-1	CC[C@]12CC(=C)[C@H]3[C@@H](CCC4=CC(=O)CC[C@H]34)[C@@H]1CC[C@@]2(O)C#C	C22H28O2	324.46	Endocrinology/Hormones	Estrogen/progestogen Receptor agonist	ER	Etonogestrel is a steroidal progestin used as hormonal contraceptives.	Tasdemir N, et al. Gynecol Endocrinol. 2012, 28(6):463-7.
Praziquantel	108.64	103.516	1.0495	Droncit;Biltricide;Pyquiton	55268-74-1	O=C(C1CCCCC1)N1CC2N(CCc3ccccc23)C(=O)C1	C19H24N2O2	312.42	Membrane transporter/Ion channel	Calcium Channel inhibitor	Calcium Channel	Praziquantel increases the permeability of the tegument of susceptible worms, resulting in an influx and increase in intra-tegumental calcium leading to rapid contractions and paralysis of the worm's musculature through a subsequent increase in levels of calcium in the sarcoplasmic reticulum. Praziquantel is a pyrazinoisoquinoline derivative with anthelminthic property. In addition, vacuolization…	Doenhoff MJ, et al. Curr Opin Infect Dis. 2008 Dec;21(6):659-67.
Fostemsavir Tris	101.463	96.6803	1.04946	BMS-663068 Tris;FOSTEMSAVIR TROMETHAMINE	864953-39-9	O=C(N1CCN(C(C2=CC=CC=C2)=O)CC1)C(C3=CN(COP(O)(O)=O)C4=C3C(OC)=CN=C4N5N=C(C)N=C5)=O.OCC(CO)(N)CO	C29H37N8O11P	704.62	Microbiology&virology;Proteases/Proteasome	HIV Protease	HIV-1	Fostemsavir Tris is the prodrug of BMS-626529,is a oral, safe and effective inhibitor of HIV-1 attachment. It inhibits human immunodeficiency virus type 1 (HIV-1) infection by binding to gp120 and interfering with the attachment of virus to CD4+ T-cells.	Nowicka-Sans B, et al. In vitro antiviral characteristics of HIV-1 attachment inhibitor BMS-626529, the active component of the prodrug BMS-663068. Antimicrob Agents Chemother. 2012 Jul;56(7):3498-507.
Edoxaban Tosylate Monohydrate	104.135	99.2371	1.04935	Edoxaban;DU-176b;DU-176b tosylate Monohydrate;Lixiana	1229194-11-9	Cc1ccc(cc1)S(=O)(=O)O.CN1CCc2c(C1)sc(n2)C(=O)N[C@@H]1C[C@H](CC[C@@H]1NC(=O)C(=O)Nc1ncc(cc1)Cl)C(=O)N(C)C.O	C31H38ClN7O7S2H2O	738.27	Metabolism; Proteases/Proteasome	Factor Xa inhibitor; Thrombin inhibitor	Factor Xa; Factor Xa; Thrombin	Edoxaban(DU-176) is an oral factor Xa (FXa) inhibitor in clinical development for stroke prevention.	Furugohri T, et al. J Thromb Haemost. 2008, 6(9), 1542-1549.
CPX-351	127.516	121.523	1.04932	Vyxeos								Vyxeos (daunorubicin and cytarabine) liposome for injection is a liposomal formulation of daunorubicin and cytarabine at a fixed 1:5 molar ratio
Levonorgestrel	113.468	108.135	1.04932	D-Norgestrel	797-63-7	CC[C@]12CC[C@H]3[C@@H](CCC4=CC(=O)CC[C@H]34)[C@@H]1CC[C@@]2(O)C#C	C21H28O2	312.45	Endocrinology/Hormones; Others	Estrogen/progestogen Receptor agonist; Others	ER; SRD5A1	Levonorgestrel is a Progestin and Progestin-containing Intrauterine Device. The physiologic effect of levonorgestrel is by means of Inhibit Ovum Fertilization.	Tellería CM, et al. J Steroid Biochem Mol Biol. 1994 Aug;50(3-4):161-6.
Rofecoxib	133.192	126.962	1.04907	MK 966;MK-0966	162011-90-7	CS(=O)(=O)c1ccc(cc1)C1=C(C(=O)OC1)c1ccccc1	C17H14O4S	314.36	Immunology/Inflammation; Neuroscience	COX inhibitor	COX-2	Rofecoxib binds to and inhibits the enzyme cyclooxygenase-2 (COX-2), resulting in an inhibition of the conversion of arachidonic acid to prostaglandins. Rofecoxib is a synthetic, nonsteroidal derivative of phenyl-furanone with anti-inflammatory, antipyretic and analgesic properties and potential antineoplastic properties. COX-related metabolic pathways may represent key regulators of cell prolife…	Chan CC, et al. J Pharmacol Exp Ther. 1999, 290(2), 551-560.
Spectinomycin dihydrochloride	98.1119	93.5331	1.04895	Spectinomycin 2HCl;Actinospectacin	21736-83-4	[C@H]12[C@H](O[C@H]3[C@@](O2)(C(=O)C[C@H](O3)C)O)[C@H]([C@@H]([C@@H]([C@@H]1NC)O)NC)O.Cl.Cl	C14H26CL2N2O7	405.27	Microbiology&Virology	ribosome	30S ribosome	Spectinomycin hydrochloride anhydrous is an antibiotic produced by Streptomyces spectabilis. It is active against gram-negative bacteria and used for the treatment of gonorrhea.	Gordeev VK, et al. Genetika. 1983, 19(2):217-20.
Brinzolamide	115.057	109.722	1.04862	AL-4862	138890-62-7	CCN[C@H]1CN(CCCOC)S(=O)(=O)c2c1cc(s2)S(=O)(=O)N	C12H21N3O5S3	383.51	Metabolism	Carbonic Anhydrase inhibitor	Carbonic anhydrase II	Brinzolamide is a Carbonic Anhydrase Inhibitor. The mechanism of action of brinzolamide is as a Carbonic Anhydrase Inhibitor.	DeSantis L, et al. Surv Ophthalmol, 2000, Suppl 2, S119-129.
Diflunisal	127.125	121.231	1.04862	MK-647;Dolobid;Dolobis;Flovacil;Fluniget	22494-42-4	OC(=O)c1cc(ccc1O)-c1ccc(F)cc1F	C13H8F2O3	250.2	Chromatin/Epigenetic	Epigenetic Reader Domain inhibitor	p300	Diflunisal is a cyclooxygenase (COX) Inhibitor, used as an anti-inflammatory analgesic.	Cappon GD, et al. Birth Defects Res B Dev Reprod Toxicol. 2003, 68(1):47-56.
O-Acetyl-L-carnitine hydrochloride	107.278	102.308	1.04858	acetyl-L-carnitine;O-acetyl-L-carnitine;O-Acetylcarnitine	5080-50-2	[Cl-].CC(=O)O[C@H](CC(O)=O)C[N+](C)(C)C	C9H18ClNO4	239.7	Others	Others	CRAT	O-Acetyl-L-carnitine hydrochloride is an acetic acid ester of CARNITINE that facilitates movement of ACETYL COA into the matrices of mammalian MITOCHONDRIA during the oxidation of FATTY ACIDS.	Stephens, F., Constantin-Teodosiu, D., & Greenhaff, P. (2007). New insights concerning the role of carnitine in the regulation of fuel metabolism in skeletal muscle. The Journal Of Physiology, 581(2), 431-444. doi: 10.1113/jphysiol.2006.125799
Solifenacin succinate	117.317	111.911	1.04831	YM905	242478-38-2	O(C(=O)N1[C@H](c2c(CC1)cccc2)c1ccccc1)[C@@H]1C2CCN(C1)CC2.O=C(O)CCC(=O)O	C23H26N2O2·C4H6O4	480.56	Neuroscience	AChR antagonist	mAChR	Solifenacin succinate is a quinuclidine and tetrahydroisoquinoline derivative and selective M3 MUSCARINIC ANTAGONIST. It is used as a UROLOGIC AGENT in the treatment of URINARY INCONTINENCE.	Ikeda K, et al. Naunyn Schmiedebergs Arch Pharmacol, 2002, 366(2), 97-103.
Benzenebutyric acid	124.487	118.76	1.04822	4-Phenylbutyric acid	1821-12-1	OC(=O)CCCc1ccccc1	C10H12O2	164.2	Chromatin/Epigenetic	HDAC	HDAC	Benzenebutyric acid is an inhibitor of HDAC,and is an antineoplastic agent.	Tsg-Hui C , Eva S . Enhanced growth inhibition by combination differentiation therapy with ligands of peroxisome proliferator-activated receptor-gamma and inhibitors of histone deacetylase in adenocarcinoma of the lung[J]. Clinical Cancer Research, 2002, 8(4):1206-1212.
Ketotifen fumarate	105.27	100.43	1.04819	HC 20511 fumarate	34580-14-8	OC(=O)\C=C\C(O)=O.CN1CC\C(CC1)=C1/c2ccsc2C(=O)Cc2ccccc12	C23H23NO5S	425.5	GPCR/G Protein; Metabolism; Immunology/Inflammation; Neuroscience	Histamine Receptor antagonist; PDE inhibitor	H1 receptor; PDE	Ketotifen is a cycloheptathiophene blocker of histamine H1 receptors and release of inflammatory mediators.	Mita H, Shida T. Arzneimittelforschung. 1995 Jan;45(1):36-40.
Celecoxib	115.652	110.344	1.0481	SC 58635	169590-42-5	Cc1ccc(cc1)-c1cc(nn1-c1ccc(cc1)S(N)(=O)=O)C(F)(F)F	C17H14F3N3O2S	381.37	Immunology/Inflammation; Neuroscience	COX inhibitor	COX-2	Celecoxib is a Nonsteroidal Anti-inflammatory Drug. The mechanism of action of celecoxib is as a Cyclooxygenase Inhibitor.	Penning TD, et al. J Med Chem, 1997, 40(9), 1347-1365.
Nalidixic acid	108.795	103.811	1.04801	NSC-82174	389-08-2	CCn1cc(C(=O)O)c(=O)c2c1nc(C)cc2	C12H12N2O3	232.24	DNA Damage/DNA Repair	Topoisomerase inhibitor	Topo II	Nalidixic acid is a synthetic 1, 8-naphthyridine antimicrobial agent with a limited bacteriocidal spectrum. It is an inhibitor of the A subunit of bacterial DNA GYRASE.	Emmerson AM, Jones AM. J Antimicrob ChemOthers. 2003 May;51 Suppl 1:13-20.
Carbidopa Hydrate	111.593	106.498	1.04784	S(-)-Carbidopa	38821-49-7	C(=O)([C@@](Cc1cc(c(cc1)O)O)(C)NN)O.O	C10H16N2O5	244.24	Metabolism	Decarboxylase inhibitor	aromatic-L-amino-acid decarboxylase	Carbidopa Hydrate is an inhibitor of DOPA decarboxylase, preventing the conversion of levodopa to dopamine.	Orlefors H, et al. Eur J Nucl Med Mol Imaging. 2006 Jan;33(1):60-5.
Tiotropium bromide	105.068	100.345	1.04707	BA679 BR;Tiopropium	136310-93-5	[Br-].C[N+]1(C)[C@H]2C[C@@H](C[C@@H]1[C@H]1O[C@@H]21)OC(=O)C(O)(c1cccs1)c1cccs1	C19H22BrNO4S2	472.42	Neuroscience	AChR antagonist	mAChR	Tiotropium is a long-acting, 24 hour, anticholinergic bronchodilator used in the management of chronic obstructive pulmonary disease (COPD). Tiotropium is a muscarinic receptor antagonist, on topical application it acts mainly on M3 muscarinic receptors located in the airways to produce smooth muscle relaxation, thus producing a bronchodilatory effect.	Hansel TT, Barnes PJ. Drugs Today (Barc). 2002 Sep;38(9):585-600.
Beclomethasone dipropionate	119.263	113.911	1.04698	Beclometasone dipropionate;Beconase;Beclovent;Vancenase	5534-09-8	CCC(=O)OCC(=O)[C@@]1(OC(=O)CC)[C@@H](C)C[C@H]2[C@@H]3CCC4=CC(=O)C=C[C@]4(C)[C@@]3(Cl)[C@@H](O)C[C@]12C	C28H37ClO7	521.04	Metabolism	GR	Glucocorticoid Receptor	Beclomethasone Dipropionate is the dipropionate ester of a synthetic glucocorticoid with anti-inflammatory and immunomodulating properties. After cell surface receptor attachment and cell entry, beclomethasone enters the nucleus where it binds to and activates specific nuclear receptors, resulting in an altered gene expression and inhibition of proinflammatory cytokine production.	Ratner PH, et al. Clin Ther, 2012, 34(6), 1422-1431.
Crisaborole	110.875	105.904	1.04694	PF-06930164;AN-2728	906673-24-3	B1(C2=C(CO1)C=C(C=C2)OC3=CC=C(C=C3)C#N)O	C14H10BNO3	251.05	Metabolism	PDE	PDE4	AN-2728 is a Phosphodiesterase 4 Inhibitor.	Akama T, et al. Discovery and structure-activity study of a novel benzoxaborole anti-inflammatory agent (AN2728) for the potential topical treatment of psoriasis and atopic dermatitis. Bioorg Med Chem Lett. 2009 Apr 15;19(8):2129-32.
Primidone	109.233	104.355	1.04674	NCI-C56360;Primaclone;Mysoline	125-33-7	CCC1(C(=O)NCNC1=O)c1ccccc1	C12H14N2O2	218.26	Membrane transporter/Ion channel; Neuroscience	AChR antagonist; GABA Receptor inhibitor; GluR antagonist; Sodium Channel inhibitor	nAChR; GABAR; GluR2; Sodium Channel	Primidone is an anticonvulsant of the pyrimidinedione class.	Yamakura T, et al. Annu Rev Pharmacol Toxicol. 2001;41:23-51.
Rizatriptan benzoate	105.142	100.453	1.04668	MK-462 Benzoate	145202-66-0	c1cccc(c1)C(=O)O.[nH]1cc(c2cc(ccc12)Cn1ncnc1)CCN(C)C	C22H25N5O2	391.47	GPCR/G Protein; Neuroscience	5-HT Receptor antagonist	5-HT	Rizatriptan benzoate selectively binds to and activates serotonin (5-HT) 1B receptors and 5-HT 1D receptors providing relief of migraine headaches.	Williamson DJ, et al. Br J Pharmacol,2001, 133(7), 1029-1034.
glutamic acid	103.755	99.1377	1.04658	(+)-L-Glutamic acid;(S)-Glutamic acid;Glutaminol;glutacid;Aciglut	56-86-0	N[C@@H](CCC(O)=O)C(O)=O	C5H9NO4	147.13	Metabolic Enzyme/Protease	Endogenous Metabolite	Endogenous Metabolite	(S)-Glutamic acid acts as an excitatory transmitter, shows a direct activating effect on the release of DA from dopaminergic terminals.	Giorguieff MF, et al. Presynaptic effect of L-glutamic acid on the release of dopamine in rat striatal slices. Neurosci Lett. 1977 Oct;6(1):73-7.
Mestinon	108.429	103.617	1.04644	Pyridostigmine bromide	101-26-8	[Br-].CN(C)C(=O)Oc1c[n+](C)ccc1	C9H13BrN2O2	261.12	Neuroscience	AChR inhibitor	AChE	Pyridostigmine bromide is a cholinesterase inhibitor with a slightly longer duration of action than NEOSTIGMINE. It is used in the treatment of myasthenia gravis and to reverse the actions of muscle relaxants.	Sinton CM, et al. Toxicol Appl Pharmacol. 2000 May 15;165(1):99-105.
Deferidone	101.542	97.0376	1.04642	Deferiprone;CP20	30652-11-0	Cn1ccc(=O)c(O)c1C	C7H9NO2	139.15	Metabolism; Others	Others; UGT inhibitor	iron; UGT1-6	Deferiprone is an Iron Chelator. The mechanism of action of deferiprone is as an Iron Chelating Activity.	Barnabé N, et al. Free Radic Biol Med, 2002, 33(2), 266-275.
Nebivolol hydrochloride	91.6435	87.583	1.04636	R 065824 hydrochloride;Nebivolol HCl;R-65824	152520-56-4	Cl.O[C@@H](CNC[C@H](O)[C@@H]1CCc2cc(F)ccc2O1)[C@H]1CCc2cc(F)ccc2O1	C22H25F2NO4·HCl	441.9	GPCR/G Protein;Neuroscience	Adrenergic Receptor antagonist	β1-adrenoceptor	Nebivolol hydrochloride is a cardioselective ADRENERGIC BETA-1 RECEPTOR ANTAGONIST (beta-blocker) that functions as a VASODILATOR through the endothelial L-arginine/ NITRIC OXIDE system. It is used to manage HYPERTENSION and chronic HEART FAILURE in elderly patients.	Pauwels PJ, et al. Mol Pharmacol, 1988, 34(6), 843-851.
Dicyclomine hydrochloride	98.9443	94.6154	1.04575	N/A	67-92-5	Cl.CCN(CC)CCOC(=O)C1(CCCCC1)C1CCCCC1	C19H36ClNO2	345.95	Neuroscience	AChR antagonist	mAChR	Dicyclomine hydrochloride is a muscarinic antagonist used as an antispasmodic and in urinary incontinence.	Jin CH, et al. J Neurosci Res. 2009 Dec;87(16):3658-70.
Lappaconitine	111.748	106.864	1.0457	(+)-Lappaconitine	32854-75-4	CCN1C[C@@]2(CC[C@H](OC)[C@@]34[C@@H]5C[C@H]6[C@H](OC)[C@]5(O)[C@](O)(C[C@@H]6OC)[C@@H](C[C@H]23)C14)OC(=O)c1ccccc1NC(C)=O	C32H44N2O8	584.64	Membrane transporter/Ion channel	Sodium Channel	Sodium Channel	Lappaconitine, isolated from Aconitum sinomontanum Nakai, was characterized as an analgesic.	Bryzgalov AO, et al. Cardiovasc Hematol Agents Med Chem. 2013 Sep;11(3):211-7.
Artemisinin	84.6876	80.9876	1.04569	NSC 369397;Qinghaosu;Qinghaosu,Artemisinine;Artemisinine	63968-64-9	C[C@@H]1CC[C@H]2[C@@H](C)C(=O)O[C@@H]3O[C@@]4(C)CC[C@@H]1[C@@]23OO4	C15H22O5	282.33	Microbiology&Virology	HCV Protease; Parasite	HCV; Parasite	Artemisinin is an ancient Chinese herbal therapy for malarial fevers which has been recently found to have potent activity against many forms of malarial organisms, including chloroquine-resistant Plasmodium falciparum.	Meshnick SR, et al. Mol Biochem Parasitol,1991, 49(2), 181-189.
Pyrazinamide	112.421	107.528	1.04551	Pyrazinoic acid amide;Pyrazinecarboxamide	98-96-4	c1(cnccn1)C(=O)N	C5H5N3O	123.11	Metabolism	Fatty Acid Synthase inhibitor	FAS	Pyrazinamide, an antimycobacterial, is utilized therapeutically as an antitubercular agent, which is a synthetic pyrazinoic acid amide derivative.	Zimhony O, et al. Nat Med. 2000 Sep; 6(9):1043-7.
Liothyronine sodium	109.137	104.394	1.04543	Sodium L-3,3',5-triiodothyronine;3,3',5-Triiodo-L-thyronine sodium;T3 Sodium salt;Triostat;Cytomel	55-06-1	[Na+].C(=O)([C@H](Cc1cc(c(c(c1)I)Oc1cc(c(cc1)O)I)I)N)[O-]	C15H11I3NNaO4	672.96	Endocrinology/Hormones	Thyroid hormone receptor(THR) agonist	TRα; TRβ	Liothyronine Sodium is the sodium salt form of liothyronine, a synthetic form of the levorotatory isomer of the naturally occurring thyroid hormone triiodothyronine (T3). Liothyronine sodium binds to nuclear thyroid receptors which then bind to thyroid hormone response elements of target genes. As a result, liothyronine sodium induces gene expression that is required for normal growth and develop…	Timmer DC, et al. J Endocrinol, 2003, 179(2), 217-225.
Jaceosidin	107.075	102.446	1.04518	N/A	18085-97-7	COc1c(ccc(c1)c1cc(=O)c2c(c(c(cc2o1)O)OC)O)O	C17H14O7	330.29	Metabolism	UGT inhibitor	UGT	Jaceosidin has anti-oxidative activity. Jaceosidin has anti-inflammatory activity, also a microglial inhibitor with anti-neuroinflammation activity. aceosidin has anticancer activity, modulates the ERK/ATM/Chk1/2 pathway, leading to inactivation of the Cdc2-cyclin B1 complex, followed by G2/M cell cycle arrest in endometrial cancer cells. Jaceosidin has immunosuppressive effect through inhibiting…	Song WY, et al. In vitro metabolism of jaceosidin and characterization of cytochrome P450 and UDP-glucuronosyltransferase enzymes in human liver microsomes. Arch Pharm Res. 2010 Dec;33(12):1985-96.
Fingolimod	134.327	128.529	1.04511	FTY-720A; FTY-720	162359-55-9	CCCCCCCCc1ccc(CCC(N)(CO)CO)cc1	C19H33NO2	307.47	GPCR/G Protein	S1P Receptor	S1P	Fingolimod is an antagonist of sphingosine 1-phosphate (S1P) (IC50 of 0.033 nM in K562 and NK cells).	Szepanowski, Fabian, Derksen, Angelika, Steiner, Irina,et al. Fingolimod promotes peripheral nerve regeneration via modulation of lysophospholipid signaling[J]. Journal of Neuroinflammation, 13(1):143.
Ginkgolide B	105.949	101.419	1.04466	BN-52021	15291-77-7	C[C@@H]1C(=O)O[C@H]2[C@H](O)[C@@]34[C@H]5C[C@@H](C(C)(C)C)[C@@]33[C@@H](O)C(=O)O[C@H]3O[C@@]4(C(=O)O5)[C@@]12O	C20H24O10	424.4	GPCR/G Protein	PAFR antagonist	PAFR	Ginkgolide B is a PAFR antagonist(IC50=3.6 μM) isolated from Ginkgo biloba.	Lamant V, et al. BiochemPharmacol, 1987, 36(17), 2749-2752.
Avibactam sodium	104.444	99.9975	1.04446	NXL-104;AVE-1330A	1192491-61-4	C1C[C@H](N2C[C@@H]1N(C2=O)OS(=O)(=O)[O-])C(=O)N.[Na+]	C7H10N3NaO6S	287.22	Microbiology&Virology	Antibacterial inhibitor	CTX-M-15; KPC-2 β-lactamases; P99 β-lactamases; TEM-1 β-lactamases	Avibactam is a reversible β-lactamase inhibitor (IC50: 8/80/38 nM, for TEM-1/P99/KPC-2 β-lactamases).	Ehmann DE, et al. Avibactam is a covalent, reversible, non-β-lactam β-lactamase inhibitor. Proc Natl Acad Sci U S A. 2012 Jul 17;109(29):11663-8.
Kinetin	88.7557	84.9944	1.04425	N6-Furfuryladenine;6-Furfuryladenine	525-79-1	c1coc(c1)CNc1ncnc2c1[nH]cn2	C10H9N5O	215.21	Others	Others	Others	Kinetin, a type of cytokinin, has plant growth regulation effects.	Chiu PC, et al. J Cosmet Dermatol, 2007, 6(4), 243-249.
Chlormezanone	106.89	102.373	1.04412	Trancopal	80-77-3	CN1C(c2ccc(Cl)cc2)S(=O)(=O)CCC1=O	C11H12ClNO3S	273.73	Others	Others	Translocator protein	Chlormezanone is a non-benzodiazepine that is used in the management of anxiety. It has been suggested for use in the treatment of muscle spasm.	Overington JP, et al. Nat Rev Drug Discov. 2006 Dec;5(12):993-6.
Sophoridine	142.49	136.502	1.04387	5-Epidihydrosophocarpine;Dihydro-5-episophocarpine	6882-68-4	O=C1CCC[C@@H]2[C@H]3CCCN4CCC[C@H](CN12)[C@@H]34	C15H24N2O	248.36	DNA Damage/DNA Repair	Topoisomerase inhibitor	Topo I	Sophoridine, a natural anticancer drug, has been used in China for decades. A series of novel N-substituted Sophoridinic acid derivatives were synthesized and evaluated for their cytotoxicity with 1 as the lead. The structure-activity relationship indicated that introduction of an aliphatic acyl on the nitrogen atom might significantly enhance the anticancer activity. Among the compounds, 6b bear…	Li X, et al. Bioorg Med Chem Lett. 2011, 21(18):5251-4.
Methoxamine hydrochloride	114.099	109.318	1.04373	Methoxamine HCl	61-16-5	Cl.COc1ccc(OC)c(c1)C(O)C(C)N	C11H17NO3·HCl	247.72	Neuroscience; GPCR/G Protein	Adrenergic Receptor antagonist	Adrenergic Receptor	An alpha-1 adrenergic agonist that causes prolonged peripheral VASOCONSTRICTION.	Satoh M, et al. Eur J Pharmacol. 1994 Nov 24;265(3):133-9.
Raltegravir potassium	100.711	96.5013	1.04362	MK 0518 potassium salt;Raltegravir potassium salt	871038-72-1	c1(ccc(cc1)CNC(=O)c1c([O-])c(=O)n(c(n1)C(NC(=O)c1nnc(o1)C)(C)C)C)F.[K+]	C20H20FN6O5·K	482.51	Microbiology&Virology; Proteases/Proteasome	HIV Protease inhibitor; Integrase inhibitor	HIV; Integrase (IN)	Raltegravir potassium salt(MK0518 potassium salt) is a potent integrase (IN) inhibitor, used to treat HIV infection.	Hare, S., et al., Molecular mechanisms of retroviral integrase inhibition and the evolution of viral resistance. Proc Natl Acad Sci U S A, 2010. 107(46): p. 20057-62.
Bupivacaine hydrochloride	114.119	109.399	1.04315	Bupivacaine HCl;Vivacaine	18010-40-7	Cl.CCCCN1CCCCC1C(=O)Nc1c(C)cccc1C	C18H28N2O·HCl	324.89	Membrane transporter/Ion channel	Sodium Channel inhibitor	Sodium Channel	Bupivacaine Hydrochloride is a long-acting, amide-type local anesthetic. Bupivacaine reversibly binds to specific sodium ion channels in the neuronal membrane, resulting in a decrease in the voltage-dependent membrane permeability to sodium ions and membrane stabilization; inhibition of depolarization and nerve impulse conduction; and a reversible loss of sensation.	Sheets MF, et al. Trends Cardiovasc Med. 2010 Jan;20(1):16-21.
Dapiprazole Hydrochloride	116.936	112.128	1.04288	Glamidolo Hydrochloride;Reversil Hydrochloride	72822-13-0	Cc1ccccc1N1CCN(CC1)CCc1nnc2n1CCCC2.Cl	C19H28ClN5	361.92	GPCR/G Protein	Adrenergic Receptor inhibitor	α1-adrenergic receptor	Dapiprazole Hydrochloride is an alpha-1-adrenergic antagonist that acts by blocking alpha-adrenergic receptors in the smooth muscle of blood vessels (arteries, arterioles and veins), gastrointestinal tract, and radial smooth muscle of the iris.	Hogan TS., et al. Dose-response study of dapiprazole HCl in the reversal of mydriasis induced by 2.5% phenylephrine. J Ocul Pharmacol Ther. 1997 Aug;13(4):297-302
Telaprevir	102.482	98.2712	1.04285	VX-950;LY-570310;MP-424;Incivek	402957-28-2	O=C(N[C@H](C(=O)C(=O)NC1CC1)CCC)[C@H]1N(C[C@H]2[C@@H]1CCC2)C(=O)[C@@H](NC(=O)[C@@H](NC(=O)c1nccnc1)C1CCCCC1)C(C)(C)C	C36H53N7O6	679.85	Microbiology&Virology; Proteases/Proteasome	HCV Protease inhibitor	HCV NS3-4A serine protease	Telaprevir (VX-950) is an effective inhibitor of HCV NS3-4A serine protease (IC50: 0.35 μM).	Lin K, et al. Antimicrob Agents Chemother, 2006, 50(5), 1813-1822.
Vatalanib free base	123.86	118.823	1.04239	PTK787 free base;PTK/ZK free base;CGP-79787 free base;ZK-222584 free base	212141-54-3	Clc1ccc(Nc2nnc(Cc3ccncc3)c3ccccc23)cc1	C20H15ClN4	346.81	Angiogenesis;Tyrosine Kinase/Adaptors	VEGFR	VEGFR2	Vatalanib is a VEGFR2/KDR inhibitor (IC50: 37 nM).	Wood JM, et al. PTK787/ZK 222584, a novel and potent inhibitor of vascular endothelial growth factor receptor tyrosine kinases, impairs vascular endothelial growth factor-induced responses and tumor growth after oral administration. Cancer Res. 2000, 60(8
Exemestane	123.97	118.949	1.04221	EXE;FCE 24304;PNU155971	107868-30-4	[C@@H]12[C@@H]([C@@]3(C(=CC(=O)C=C3)C(=C)C2)C)CC[C@]2([C@H]1CCC2=O)C	C20H24O2	296.4	Endocrinology/Hormones	Aromatase inhibitor	Aromatase (human); Aromatase (rat)	Exemestane is an Aromatase Inhibitor. The mechanism of action of exemestane is as an Aromatase Inhibitor.	Di Salle E, et al. J Steroid Biochem Mol Biol, 1994, 49(4-6), 289-294.
Citalopram HBr	106.588	102.276	1.04216	Lu 10-171;XU-62-320;Citalopram hydrobromide;Nitalapram HBr;Bonitrile HBr;Lu 10-171 HBr	59729-32-7	Br.CN(C)CCCC1(OCc2cc(ccc12)C#N)c1ccc(F)cc1	C20H21FN2O·HBr	405.31	GPCR/G Protein; Neuroscience	5-HT Receptor inhibitor	5-HT	Citalopram, a selective serotonin reuptake inhibitor (SSRI), selectively inhibits the CNS neuronal reuptake of serotonin, thereby potentiating serotonergic activity in the central nervous system (CNS). Citalopram Hydrobromide is the orally bioavailable hydrobromide salt of the racemic bicyclic phthalene derivative citalopram with antidepressant activity. This agent has minimal effects on the CNS …	Hyttel J. Prog Neuropsychopharmacol Biol Psychiatry. 1982, 6(3):277-95.
Enzastaurin	152.475	146.336	1.04195	LY317615	170364-57-5	Cn1cc(c2ccccc12)C1=C(C(=O)NC1=O)c1cn(C2CCN(Cc3ncccc3)CC2)c2ccccc12	C32H29N5O2	515.61	Cytoskeletal Signaling	PKC inhibitor	PKCα; PKCβ; PKCγ; PKCε	Enzastaurin (LY317615) is an effective PKCβ selective inhibitor (IC50: 6 nM), 6- to 20-fold selectivity against PKCα/γ/ε.	Graff JR, et al. Cancer Res, 2005, 65(16), 7462-7469.
Flumazenil	98.1579	94.2106	1.0419	Ro 15-1788	78755-81-4	CCOC(=O)c1ncn-2c1CN(C)C(=O)c1cc(F)ccc-21	C15H14FN3O3	303.29	Membrane transporter/Ion channel; Neuroscience	GABA Receptor antagonist	GABAR	Flumazenil antagonizes the benzodiazepine binding site of the gamma-aminobutyric acid (GABA)/benzodiazepine receptor complex in the central nervous system (CNS), thereby preventing the chloride channel opening events and inhibiting neuronal hyperpolarization. As a result, flumazenil reverses benzodiazepine-induced effects including sedation, psychomotor deficits, amnesia, and hypoventilation in a…	Hoffman EJ, et al. Clin Pharm, 1993, 12(9), 641-656.
(±)-Bisoprolol hemifumarate	114.945	110.333	1.04179	(±)-Bisoprolol (hemifumarate);Bisoprolol hemifumarate salt;Bisoprolol fumarate;EMD33512	104344-23-2	OC(=O)/C=C/C(=O)O.CC(C)NCC(O)COc1ccc(COCCOC(C)C)cc1.CC(C)NCC(O)COc1ccc(COCCOC(C)C)cc1	C20H33NO6	383.49	GPCR/G Protein	Adrenergic Receptor inhibitor	β1-adrenergic receptor	Bisoprolol, a selective beta-1 adrenergic receptor antagonist, selectively and competitively binds to and blocks beta-1 adrenergic receptors in the heart, thereby with antihypertensive activity and devoid of intrinsic sympathomimetic activity.	Breed JG, et al. J Cardiovasc Pharmacol. 1992;20(5):750-5.
Bedaquiline	85.6564	82.2274	1.0417	R207910;TMC207	843663-66-1	Brc1cc2cc([C@H]([C@](O)(c3c4c(ccc3)cccc4)CCN(C)C)c3ccccc3)c(OC)nc2cc1	C32H31BrN2O2	555.5	Microbiology&Virology	Antibiotic inhibitor	Tubercle bacillus	Bedaquiline(TMC207; R207910) is an anti-tuberculosis drug which selectively inhibit the mycobacterial energy metabolism i.e. ATP synthesis and found to be effective against all states of Mycobacterium tuberculosis.	Jang JC, et al. Bedaquiline susceptibility test for totally drug-resistant tuberculosis Mycobacterium tuberculosis. J Microbiol. 2017 Apr 20.
Tasimelteon	109.204	104.846	1.04157	VEC-162;BMS-214778	609799-22-6	C(=O)(CC)NC[C@H]1[C@@H](C1)c1c2CCOc2ccc1	C15H19NO2	245.32	GPCR/G Protein;Proteases/Proteasome	Melatonin Receptor agonist;MT receptor	Melatonin Receptor;MT2 receptor;MT1 receptor	Tasimelteon is a melatonin receptor agonist that is used for the treatment of non-24 hour sleep-wake disorder in blind individuals.	Leger D, et al. Safety profile of tasimelteon, a melatonin MT1 and MT2 receptor agonist: pooled safety analyses from six clinical studies. Expert Opin Drug Saf. 2015;14(11):1673-85.
Cetirizine dihydrochloride	99.2451	95.3152	1.04123	P071;Cetirizine DiHCl;UCB P071	83881-52-1	Cl.Cl.OC(=O)COCCN1CCN(CC1)C(c1ccccc1)c1ccc(Cl)cc1	C21H27Cl3N2O3	461.81	GPCR/G Protein; Immunology/Inflammation; Neuroscience	Histamine Receptor antagonist	H1 receptor	Cetirizine dihydrochloride is an effective second-generation histamine H1 antagonist that is potent in the therapy of allergic rhinitis, confirmed urticaria, and pollen-induced asthma. Unlike other conventional antihistamines, it does not cause side effects of drowsiness or anticholinergic.	Christophe B, et al. Eur J Pharmacol. 2003 May 30;470(1-2):87-94.
Rosuvastatin calcium	117.201	112.564	1.04119	ZD 4522 Calcium;Rosuvastatin hemicalcium;ZD4522	147098-20-2	[Ca++].CC(C)c1nc(nc(-c2ccc(F)cc2)c1\C=C\[C@@H](O)C[C@@H](O)CC([O-])=O)N(C)S(C)(=O)=O.CC(C)c1nc(nc(-c2ccc(F)cc2)c1\C=C\[C@@H](O)C[C@@H](O)CC([O-])=O)N(C)S(C)(=O)=O	2(C22H27FN3O6S)Ca	1001.14	Metabolism	HMG-CoA Reductase inhibitor	HMG-CoA reductase	Rosuvastatin, a selective and competitive inhibitor of hepatic hydroxymethyl-glutaryl coenzyme A (HMG-CoA) reductase, has antilipidemic activity.	Watanabe M, et al. Bioorg Med Chem, 1997, 5(2), 437-444.
Tauroursodeoxycholic Acid	98.6825	94.8044	1.04091	Taurolite;UR 906;Tauroursodeoxycholate;TUDCA;Ursodeoxycholyltaurine	14605-22-2	C(CNC(=O)CC[C@H]([C@H]1CC[C@H]2[C@@H]3[C@H](C[C@@H]4C[C@@H](CC[C@@]4([C@H]3CC[C@]12C)C)O)O)C)S(=O)(=O)O	C26H45NO6S	499.7	Metabolism	P450	CYP3A	Tauroursodeoxycholic acid is the more hydrophilic form of ursodeoxycholic acid, which is the more abundant naturally produced bile acid in humans. Tauroursodeoxycholic acid, on the other hand, is produced abundantly in bears and has been used for centuries as a natural remedy in some Asian countries. Tauroursodeoxycholic acid is being investigated for use in several conditions such as Primary Bil…	Paolini M, et al. Hepatology. 1999 Sep;30(3):730-9.
Dolasetron	110.118	105.812	1.04069	MDL-73147	115956-12-2	O=C(O[C@H]1C[C@H]2C[C@H]3C[C@@H](C1)N2CC3=O)c1c[nH]c2ccccc12	C19H20N2O3	324.38	GPCR/G Protein; Neuronal Signaling	5-HT Receptor	5-HT3	Dolasetron(MDL-73147) is a serotonin 5-HT3 receptor antagonist used to treat nausea and vomiting following chemotherapy.	Faria C,etal.Outcomes Associated with 5-HT3-RA Therapy Selection in Patients with Chemotherapy-Induced Nausea and Vomiting: A Retrospective Claims Analysis.Am Health Drug Benefits. 2014 Jan;7(1):50-8.
BMS-986165	142.855	137.279	1.04062	N/A	1609392-27-9	[2H]C([2H])([2H])NC(=O)C1=NN=C(NC(=O)C2CC2)C=C1NC1=CC=CC(C2=NN(C)C=N2)=C1OC	C20H19D3N8O3	425.46	Chromatin/Epigenetic;JAK/STAT signaling;Stem Cells;Angiogenesis;Tyrosine Kinase/Adaptors	JAK;Tyrosine Kinases	Tyk2 JH2;JAK1 JH2	BMS-986165 inhibits IL-12/23 and type I IFN pathways[1][2]. BMS-986165 is a highly selective, orally bioavailable allosteric TYK2 inhibitor for the treatment of autoimmune diseases. Which selectively binds to TYK2 pseudokinase (JH2) domain (IC50=1.0 nM) and blocks receptor-mediated Tyk2 activation by stabilizing the regulatory JH2 domain.	Wrobleski ST, et al. Highly Selective Inhibition of Tyrosine Kinase 2 (TYK2) for the Treatment of Autoimmune Diseases: Discovery of the Allosteric Inhibitor BMS-986165. J Med Chem. 2019 Jul 18.
Furosemide	161.113	154.868	1.04032	Lasix;Furosemid;Furanthril	54-31-9	NS(=O)(=O)c1c(Cl)cc(NCc2ccco2)c(c1)C(=O)O	C12H11ClN2O5S	330.74	Membrane transporter/Ion channel	Na-K-Cl cotransporter antagonist	Na-K-Cl cotransporter	Furosemide is a potent NKCC2 (Na-K-2Cl symporter) inhibitor, used for edema and chronic renal insufficiency.	Charak BS, et al. J Antimicrob Chemother,1991, 27(1), 95-104.
Cefamandole nafate	101.362	97.4576	1.04006	Cephamandole nafate;Cefamandole formate sodium	42540-40-9	[Na+].Cn1nnnc1SCC1=C(N2[C@H](SC1)[C@H](NC(=O)[C@H](OC=O)c1ccccc1)C2=O)C([O-])=O	C19H17N6NaO6S2	512.49	Microbiology&virology	Antibacterial	Bacterial	Cefamandole nafate is a second-generation broad-spectrum cephalosporin antibiotic.	Taha, M., et al.: Bioorg. Med. Chem., 16, 1218 (2008)
L-Methionine	100.504	96.6502	1.03987	L-Methionin;L(-)-Methionin	63-68-3	CSCC[C@H](N)C(O)=O	C5H11NO2S	149.21	Metabolic Enzyme/Protease	Endogenous Metabolite	Endogenous Metabolite	L-Methionine is the L-isomer of Methionine, an essential amino acid for human development. Methionine acts as a hepatoprotectant.	Sreekumar A , Poisson L M , Rajendiran T M , et al. Corrigendum: Metabolomic profiles delineate potential role for sarcosine in prostate cancer progression[J]. Nature, 2009, 457(7231):910-914.
Sulfadoxine	101.234	97.3718	1.03966	Sulphadoxine	2447-57-6	COc1ncnc(NS(=O)(=O)c2ccc(N)cc2)c1OC	C12H14N4O4S	310.33	Autophagy; Metabolism	Autophagy inhibitor; DHFR inhibitor	DHPS; DHFR	Sulfadoxine is a broad-spectrum sulfanilamide and a synthetic analog of para-aminobenzoic acid (PABA) with bacteriostatic and antimalarial properties.	Raman J, et al. Am J Trop Med Hyg. 2010, 82(5):788-94.
Decernotinib	124.111	119.385	1.03959	VRT-831509;VX-509	944842-54-0	CC[C@](C)(C(=O)NCC(F)(F)F)Nc1nc(ncc1)c1c[nH]c2c1cccn2	C18H19F3N6O	392.38	Angiogenesis; Tyrosine Kinase/Adaptors; Chromatin/Epigenetic; JAK/STAT signaling; Stem Cells	JAK inhibitor; Tyrosine Kinases inhibitor	JAK1; JAK2; JAK3; Tyk2	Decernotinib(VX-509; VRT-831509) is a potent and selective Janus kinase 3 (JAK3) inhibitor with Ki of 2.5 nM; IC50 is 50-170 nM in cellular assays.	Mahajan S, et al. J Pharmacol Exp Ther. 2015, 353(2), 405-414.
Ipratropium Bromide	99.2987	95.5375	1.03937	Sch 1000;Atrovent;Itrop	22254-24-6	[Br-].CC(C)[N+]1(C)[C@H]2CC[C@@H]1C[C@@H](C2)OC(=O)C(CO)c1ccccc1	C20H30BrNO3	412.37	Neuroscience	AChR antagonist	M3 mAChR	Ipratropium is a synthetic anticholinergic agent that is used as an inhalant for treatment of acute bronchospasm due to chronic bronchitis and emphysema.	Zhang W, et al. Eur J Pharmacol,2010, 647(1-3), 178-187.
Dabigatran etexilate	107.443	103.376	1.03935	BIBR 1048	211915-06-9	CCCCCCOC(=O)NC(=N)c1ccc(NCc2nc3cc(ccc3n2C)C(=O)N(CCC(=O)OCC)c2ccccn2)cc1	C34H41N7O5	627.73	Proteases/Proteasome	Thrombin inhibitor	Thrombin	Dabigatran is a thrombin inhibitor, which acts by binding and blocking thrombogenic activity and the prevention of thrombus formation.	Wienen W, et al. Thromb Haemost, 2007, 98(1), 155-162.
Dexrazoxane HCl	123.923	119.239	1.03929	ADR-529 Hydrochloride;Dexrazoxane hydrochloride;ICRF-187 hydrochloride;ICRF-187;ADR-529;Cardioxane hydrochloride	149003-01-0	Cl.C[C@@H](CN1CC(=O)NC(=O)C1)N1CC(=O)NC(=O)C1	C11H16N4O4·HCl	304.73	DNA Damage	Topoisomerase	Topoisomerase	Dexrazoxane HCl is a cardio-protective drug.	Sawyer DB, et al. Circ Res, 1999, 84(3), 257-265.
Clebopride malate	108.95	104.848	1.03913	N/A	57645-91-7	COc1cc(N)c(Cl)cc1C(=O)NC1CCN(Cc2ccccc2)CC1.O=C(O)CC(O)C(=O)O	C24H30ClN3O7	507.96	GPCR/G Protein;Neuroscience	Dopamine Receptor	Dopamine	Clebopride malate is a dopamine antagonist drug Used to treat functional gastrointestinal disorders such as nausea or vomiting.	Bleiberg H , Piccart M , Lips S , et al. A phase I trial of a new antiemetic drug--clebopride malate--in cisplatin-treated patients[J]. Annals of Oncology Official Journal of the European Society for Medical Oncology, 1992, 3(2):141.
Mirogabalin	89.414	86.0478	1.03912	DS5565	1138245-13-2	[H][C@@]12C[C@](CN)(CC(O)=O)[C@]1([H])C=C(CC)C2	C12H19NO2	209.28	Membrane transporter/Ion channel	Calcium Channel	α2δ calcium channels	Mirogabalin is a calcium channel blocker with analgesic effects.	Vinik A , Rosenstock J , Sharma U , et al. Efficacy and Safety of Mirogabalin (DS-5565) for the Treatment of Diabetic Peripheral Neuropathic Pain: A Randomized, Double-Blind, Placebo- and Active Comparator-Controlled, Adaptive Proof-of-Concept Phase 2 Study[J]. Diabetes Care, 2014, 37(12):3253-61.
Indole-3-carbinol	147.6	142.059	1.039	3-Indolemethanol;I3C;Indole-3-Methanol	700-06-1	OCc1c[nH]c2ccccc12	C9H9NO	147.17	Apoptosis; NF-Κb	NF-κB inhibitor; p53 activator	NF-κB; p53	Indole-3-carbinol, a naturally occurring, orally available cleavage product of the glucosinolate glucobrassicanin, inhibits NF-κB and IκBα kinase activation.	Lin H, et al. Biochem Biophys Res Commun. 2015 May 1;460(2):422-7.
Repaglinide	111.23	107.074	1.03881	AG-EE 623ZW;AG-EE 388 ZW	135062-02-1	c1ccc(c(c1)[C@@H](NC(=O)Cc1cc(c(cc1)C(=O)O)OCC)CC(C)C)N1CCCCC1	C27H36N2O4	452.59	Membrane transporter/Ion channel; Metabolism	Potassium Channel inhibitor; PPAR agonist	Potassium Channel; PPARγ	Repaglinide is a benzoic acid derivative that stimulates insulin secretion from the pancreas and is used in the therapy of type 2 diabetes. Repaglinide has been linked to rare instances of clinically apparent acute liver injury.	Hansen AM, et al. Br J Pharmacol,2005, 144(4), 551-557.
Doxapram hydrochloride monohydrate	99.6944	95.9773	1.03873	Doxapram hydrochloride hydrate;Doxapram HCl	7081-53-0	O.Cl.CCN1CC(CCN2CCOCC2)C(C1=O)(c1ccccc1)c1ccccc1	C24H33ClN2O3（C24H30N2O2·ClH·H2O）	432.99	Membrane transporter/Ion channel	Potassium Channel inhibitor	TASK-1; TASK-1/TASK-3 heterodimeric; TASK-3	Doxapram hydrochloride hydrate inhibits TASK-1, TASK-3, TASK-1/TASK-3 heterodimeric channel function with EC50 of 410 nM, 37 μM, 9 μM, respectively.	Cotten JF, et al. Anesth Analg, 2006, 102(3), 779-785.
Erythritol	107.945	103.93	1.03863	meso-Erythritol;Phycitol;Erythrit	149-32-6	OC[C@H](O)[C@H](O)CO	C4H10O4	122.12	Metabolic Enzyme/Protease	Endogenous Metabolite	Endogenous Metabolite	Erythritol is a four-carbon sugar that is found in algae, fungi, and lichens. It is twice as sweet as sucrose and can be used as a coronary vasodilator.	Munro IC, et al. Food Chem Toxicol, 1998, 36(12), 1139-1174.
Troglitazone	135.536	130.504	1.03856	CS-045;Rezulin;Romglizone;Prelay;Romozin;Noscal	97322-87-7	c12c(CCC(O1)(COc1ccc(cc1)CC1C(=O)NC(=O)S1)C)c(c(c(c2C)C)O)C	C24H27NO5S	441.54	Metabolism	PPAR agonist	PPARγ	Troglitazone is a PPARγ agonist with anti-inflammatory and anti-tumor activity.	Park JW, et al. Thyroid. 2005, 15(3):222-31.
Calcium gluconate	114.371	110.132	1.03849	Gluconic acid hemicalcium salt;Calcium D-gluconate;Gluconate Calcium	299-28-5	[Ca+2].C(=O)([C@H](O)[C@@H](O)[C@H](O)[C@H](O)CO)[O-].C(=O)([C@H](O)[C@@H](O)[C@H](O)[C@H](O)CO)[O-]	C12H22CaO14	430.37	Others	Others	Others	Calcium gluconate is the calcium salt of gluconic acid, used as a calcium replenisher in hypocalcemic states.	Drop LJ, Cullen DJ. Br J Anaesth. 1980 May;52(5):501-5.
Cinepazide maleate	107.114	103.147	1.03847	MD-67350;Vasodistal;Brendil	26328-04-1	COc1cc(/C=C/C(=O)N2CCN(CC(=O)N3CCCC3)CC2)cc(OC)c1OC.C(=C\C(=O)O)\C(=O)O	C22H31N3O5·C4H4O4	533.57	Membrane transporter/Ion channel	Calcium Channel	Calcium Channel	Cinepazide maleate, a maleate salt form of cinepazide, is a vasodilator.	Akashi A, et al. Nihon Yakurigaku Zasshi. 1979, 75(5), 507-516.
Quinine dihydrochloride	102.862	99.0641	1.03834	Quinine bimuriate	60-93-5	Cl.Cl.COc1ccc2nccc([C@@H](O)[C@@H]3C[C@@H]4CC[N@]3C[C@@H]4C=C)c2c1	C20H26Cl2N2O2	397.34	Others	Others	Others	Quinine Dihydrochloride is a primary alkaloid of various species of Cinchona (Rubiaceae). It is also an antimalarial and muscle relaxant (skeletal).	Achan J,etal.Quinine, an old anti-malarial drug in a modern world: role in the treatment of malaria.Malar J. 2011; 10: 144.
GUANABENZ	82.4489	79.4106	1.03826	N/A	5051-62-7	NC(=N)NN=Cc1c(Cl)cccc1Cl	C8H8Cl2N4	231.08	GPCR/G Protein	Adrenergic Receptor	α2 adrenergic receptor	GUANABENZ is a Central alpha-2 Adrenergic Agonist. The mechanism of action of guanabenz is as an Adrenergic alpha2-Agonist.	Hashimoto J , Chonan K , Aoki Y , et al. Therapeutic effects of evening administration of guanabenz and clonidine on morning hypertension:, evaluation using home-based blood pressure measurements[J]. Journal of Hypertension, 2003, 21(4):805-11.
Meloxicam	123.149	118.618	1.03821	Mobic;Metacam;Movalis	71125-38-7	CN1C(C(=O)Nc2ncc(C)s2)=C(O)c2ccccc2S1(=O)=O	C14H13N3O4S2	351.4	Immunology/Inflammation; Neuroscience	COX inhibitor	COX	Meloxicam is a Nonsteroidal Anti-inflammatory Drug. The mechanism of action of meloxicam is as a Cyclooxygenase Inhibitor. The chemical classification of meloxicam is Nonsteroidal Anti-inflammatory Compounds.	Goldman AP, et al. Carcinogenesis, 1998, 19(12), 2195-2199.
Estradiol valerate	119.089	114.71	1.03818	Estradiol valerianate;β-Estradiol 17-valerate	979-32-8	CCCCC(=O)O[C@H]1CC[C@H]2[C@@H]3CCc4c(ccc(O)c4)[C@H]3CC[C@]12C	C23H32O3	356.51	Endocrinology/Hormones	Androgen Receptor agonist	Androgen Receptor	β-estradiol 17-valerate (EV) is a synthetic estrogen. In hormone replacement therapy drugs, it is widely used in combination with other steroid hormones.	Takabe K, et al. J Biol Chem, 2010, 285(14), 10477-10486.
Terbutaline Sulfate	112.627	108.488	1.03815	Terbutaline hemisulfate	23031-32-5	OS(O)(=O)=O.CC(C)(C)NCC(O)c1cc(O)cc(O)c1.CC(C)(C)NCC(O)c1cc(O)cc(O)c1	C12H19NO3·1/2H2SO4	274.32	GPCR/G Protein	Adrenergic Receptor antagonist	β2-adrenergic receptor	Terbutaline sulfate is a selective beta-2 adrenergic agonist used as a bronchodilator and tocolytic.	Petersson BA. Allergy, 1984, 39(5), 351-357.
Momelotinib	61.628	59.3645	1.03813	CYT387;LM-1149;CYT11387	1056634-68-4	O=C(NCC#N)c1ccc(cc1)c1nc(Nc2ccc(cc2)N2CCOCC2)ncc1	C23H22N6O2	414.46	Angiogenesis; Chromatin/Epigenetic; JAK/STAT signaling; Stem Cells	JAK inhibitor	JAK1; JAK2; JAK3	Momelotinib is an orally bioavailable small-molecule inhibitor of Janus kinases 1 and 2 (JAK1/2) with IC50 of 11 nM/18 nM. JAK1/2 inhibitor CYT387 competes with JAK1/2 for ATP binding, which may result in inhibition of JAK1/2 activation, inhibition of the JAK-STAT signaling pathway, and so the induction of apoptosis and a reduction of tumor cell proliferation in JAK1/2-expressing tumor cells.	Pardanani A, et al. Leukemia, 2009, 23(8), 1441-1445.
Benserazide hydrochloride	105.199	101.352	1.03796	Ro 4-4602;Serazide;Benserazide HCl	14919-77-8	c1(c(c(c(cc1)O)O)O)CNNC(=O)C(CO)N.Cl	C10H15N3O5·HCl	293.7	GPCR/G Protein; Neuroscience	Dopamine Receptor inhibitor	DOPA decarboxylase; Dopamine	Benserazide Hydrochloride is a peripherally-acting L-amino acid decarboxylase (AAAD) or DOPA decarboxylase inhibitor.	Tashkhourian J, et al. Spectrochim Acta A Mol Biomol Spectrosc. 2011 Nov;82(1):25-30.
Cefuroxime sodium	98.6702	95.069	1.03788	Cefuroxime sodium salt;Anaptivan;Biociclin	56238-63-2	[Na+].N12[C@@H]([C@@H](C2=O)NC(=O)/C(=N\OC)/c2ccco2)SCC(=C1C(=O)[O-])COC(=O)N	C16H15N4NaO8S	446.37	Microbiology&Virology	Antibiotic	Antibiotic	Cefuroxime Sodium is the sodium salt form of cefuroxime and a semi-synthetic, broad-spectrum, beta-lactamase resistant, second-generation cephalosporin antibiotic with bactericidal activity. Cefuroxime sodium inhibits bacterial cell wall synthesis by inactivating penicillin binding proteins (PBPs) thereby interfering with the final transpeptidation step required for cross-linking of peptidoglycan…	Capel-Edwards K, et al. Toxicology. 1979, 13(1):1-5.
Triamcinolone	151.13	145.636	1.03773	Fluoxyprednisolone;Aristocort;Rodinolone	124-94-7	C[C@@]12[C@](C(=O)CO)(O)[C@H](O)C[C@H]1[C@@H]1CCC3=CC(=O)C=C[C@]3(C)[C@@]1(F)[C@@H](O)C2	C21H27FO6	394.44	Immunology/Inflammation; Metabolism; Neuroscience	COX inhibitor; Glucocorticoid Receptor antagonist	COX; Glucocorticoid Receptor	Triamcinolone is a synthetic glucocorticoid with anti-inflammatory and immunomodulating properties. Upon cell entry, triamcinolone binds to and activates the glucocorticoid receptor, which leads to translocation of the ligand-receptor complex to the nucleus and induces expression of glucocorticoid-responsive genes such as lipocortins. Lipocortins inhibit phospholipase A2, thereby blocking the rel…	Schaefer EC, et al. Am J Vet Res. 2009 Dec;70(12):1494-501.
Milnacipran hydrochloride	113.235	109.122	1.03769	Milnacipran HCl;Savella;Dalcipran	101152-94-7	Cl.C1[C@@H]([C@@]1(C(=O)N(CC)CC)c1ccccc1)CN	C15H23ClN2O	282.81	Neuroscience	Norepinephrine inhibitor	norepinephrine transporter (NET); norepinephrine transporter (SERT)	Levomilnacipran is a serotonin and norepinephrine reuptake inhibitor used to treat major depressive disorders. Levomilnacipran is an enantiomer of milnacipran, which is used to treat fibromyalgia. Levomilnacipran and milnacipran have been associated with a low rate of transient elevations in serum aminotransferase levels during treatment and with rare instances of clinically apparent acute liver …	Chen C, et al. Bioorg Med Chem Lett, 2008, 18(4), 1346-1349.
Procyclidine hydrochloride	98.8448	95.2596	1.03764	(±)-Procyclidine hydrochlorid	1508-76-5	Cl.OC(CCN1CCCC1)(C1CCCCC1)c1ccccc1	C19H30ClNO	323.9	Neuroscience	NMDAR	NMDA receptor	Procyclidine is a potent anticholinergic agent and also have NMDA antagonist properties.	Jevtovic-Todorovic V, et al. Anti-parkinsonian agents procyclidine and ethopropazine alleviate thermal hyperalgesia in neuropathic rats. Neuropharmacology. 2003 May;44(6):739-48.
Norgestimate	113.99	109.863	1.03757	N/A	35189-28-7	C#C[C@]1(OC(C)=O)CC[C@H]2[C@@H]3CCC4=C/C(=N/O)CC[C@@H]4[C@H]3CC[C@@]21CC	C23H31NO3	369.5	Others	Others	Others	Norgestimate is an acetylated progestinused in combination with ethinyl estradiol as an oral contraceptive.	Yoshii Y , Okuda K I , Yamada S , et al. Norgestimate inhibits staphylococcal biofilm formation and resensitizes methicillin-resistant Staphylococcus aureus to β-lactam antibiotics[J]. npj Biofilms and Microbiomes, 2017, 3(1):18.
Guanfacine hydrochloride	91.4814	88.185	1.03738	Guanfacine;Tenex;Intuniv	29110-48-3	Cl.NC(=N)NC(=O)Cc1c(Cl)cccc1Cl	C9H10Cl3N3O	282.55	GPCR/G Protein;Neuroscience	Adrenergic Receptor agonist	α2A-adrenoceptor;α2B-adrenoceptors	Guanfacine hydrochloride is a centrally acting antihypertensive agent with specificity towards ADRENERGIC ALPHA-2 RECEPTORS.	Pillidge K, et al. Br J Pharmacol. 2014 Oct; 171(20):4785-96.
Propafenone HCl	103.421	99.6977	1.03735	Propafenone hydrochloride;SA-79 (hydrochloride);Rythmol;Rytmonorm;Arythmol	34183-22-7	Cl.CCCNCC(O)COc1ccccc1C(=O)CCc1ccccc1	C21H27NO3·HCl	377.9	Membrane transporter/Ion channel	Sodium Channel inhibitor	Sodium Channel	Propafenone HCl is a classic anti-arrhythmic medication, which treats illnesses associated with rapid heartbeats such as atrial and ventricular arrhythmias.	http://en.wikipedia.org/wiki/Propafenone
Adenosine	120.046	115.729	1.0373	D-Adenosine;Adenine riboside	58-61-7	OC[C@@H]1[C@@H](O)[C@@H](O)[C@@H](O1)n1cnc2c(N)ncnc12	C10H13N5O4	267.24	DNA Damage/DNA Repair	Nucleoside Antimetabolite/Analog antagonist	Nucleoside	Adenosine is a ribonucleoside comprised of adenine bound to ribose, with vasodilatory, antiarrhythmic and analgesic activities.	Zhou JZ, et al. Oncogene. 2015 Apr 2;34(14):1831-42.
3-Bromopyruvic acid	109.531	105.625	1.03698	Bromopyruvic acid;Hexokinase II Inhibitor II, 3-BP	1113-59-3	OC(=O)C(=O)CBr	C3H3BrO3	166.96	Metabolic Enzyme/Protease	Hexokinase	hexokinase II	3-Bromopyruvic acid is a hexokinase II inhibitor with Ki of 2.4 mM for glycolysis/hexokinase inhibition. It is inhibitor of tumour cell energy metabolism and chemopotentiator of platinum drugs.	Leng X , Peng J , Yu X , et al. 3-Bromopyruvic Acid, A Hexokinase II Inhibitor, is an Effective Antitumor Agent on the Hepatoma Cells : in vitro and in vivo Findings[J]. Anti-Cancer Agents in Medicinal Chemistry (Formerly Current Medicinal Chemistry - Anti-Cancer Agents), 2014, 14(5):-.
Demecarium bromide	92.501	89.2362	1.03659	BC-48	56-94-0	[Br-].[Br-].CN(CCCCCCCCCCN(C)C(=O)Oc1cccc(c1)[N+](C)(C)C)C(=O)Oc1cccc(c1)[N+](C)(C)C	C32H52Br2N4O4	716.59	Neuronal Signaling	AChE	cholinesterase	Demecarium bromide is a potent cholinesterase inhibitor,and is treatment glaucoma agent.	Terner I S , Linn J G , Goldstrohm R . Clinical Experiences with Demecarium Bromide (BC-48) in the Treatment of Glaucoma*[J]. American Journal of Ophthalmology, 1961, 52(4):553-560.
Isoniazid	110.368	106.488	1.03643	Isonicotinic acid hydrazide;Isonicotinic hydrazide;INH	54-85-3	NNC(=O)c1ccncc1	C6H7N3O	137.14	Metabolism; oxidation-reduction	CAT inhibitor; Dehydrogenase inhibitor	CAT; NAPDH	Isoniazid is an antibacterial agent used primarily as a tuberculostatic.	Mdluli K, et al. Science, 1998, 280(5369), 1607-1610.
Amlexanox	102.331	98.7602	1.03616	Amoxanox;CHX3673;AA673	68302-57-8	CC(C)c1cc2c(oc3nc(N)c(cc3c2=O)C(=O)O)cc1	C16H14N2O4	298.29	Angiogenesis;Immunology/Inflammation;Others;Tyrosine Kinase/Adaptors;NF-Κb	FGFR inhibitor;IL Receptor antagonist;Others inhibitor;IκB/IKK	FGFR1; IL-3; Protein S100-P;IKKε;TBK1	Amlexanox is an anti-aphthous ulcer drug. Amlexanox inhibits the synthesis and release of inflammatory mediators, including leukotrienes and histamine, from mast cells, neutrophils, and mononuclear cells. Amlexanox also acts as a leukotriene D4 antagonist and a phosphodiesterase inhibitor. Amlexanox decreases the time ulcers take to heal as well as the pain associated with the ulcers.	Reilly SM, et al. An inhibitor of the protein kinases TBK1 and IKK-e improves obesity-related metabolic dysfunctions in mice. Nat Med. 2013 Mar;19(3):313-21.
Prochlorperazine Maleate	96.3035	92.9544	1.03603	Prochlorperazine dimaleate salt;Prochlorperazin;Compazine;Capazine;Stemetil	84-02-6	OC(=O)/C=C\C(=O)O.CN1CCN(CCCN2c3ccccc3Sc3c2cc(Cl)cc3)CC1.OC(=O)/C=C\C(=O)O	C28H32ClN3O8S	606.09	GPCR/G Protein; Neuroscience	Dopamine Receptor agonist	D2	Prochlorperazine maleate is a phenothiazine antipsychotic used principally in the treatment of NAUSEA; VOMITING; and VERTIGO. It is more likely than CHLORPROMAZINE to cause EXTRAPYRAMIDAL DISORDERS.	Ghelardini C, et al. Pharmacol Res. 20014, 50(3):351-358.
Ropivacaine	113.421	109.524	1.03558	LEA-103 HCl	84057-95-4	CCCN1CCCC[C@H]1C(=O)Nc1c(C)cccc1C	C17H26N2O	274.4	Membrane transporter/Ion channel	Sodium Channel inhibitor	Sodium Channel	Ropivacaine is a local anaesthetic drug belonging to the amino amide group.	Liu BG, et al. Anesth Analg. 2000 May;90(5):1034-8.
Calcium pantothenate	103.675	100.137	1.03533	Vitamin B5 calcium salt;Calcium D-pantothenate;D-Pantothenic acid hemicalcium salt;Calcium D-Panthotenate;D-Pantothenic Acid Calcium;Calpanate	137-08-6	[Ca++].CC(C)(CO)[C@@H](O)C(=O)NCCC([O-])=O.CC(C)(CO)[C@@H](O)C(=O)NCCC([O-])=O	C9H16NO5·0·5Ca	238.27	Metabolism	Vitamin	Vitamin	D-Pantothenic acid hemicalcium salt, a kind of water soluble vitamin, can reduce the patulin content of the apple juice.	Weimann BI,etal.Studies on wound healing: effects of calcium D-pantothenate on the migration, proliferation and protein synthesis of human dermal fibroblasts in culture.Int J Vitam Nutr Res. 1999 Mar;69(2):113-9.
Darolutamide	130.391	125.971	1.03508	BAY-1841788;ODM-201	1297538-32-9	C[C@@H](Cn1ccc(n1)-c1ccc(C#N)c(Cl)c1)NC(=O)c1cc([nH]n1)C(C)O	C19H19ClN6O2	398.85	Endocrinology/Hormones	Androgen Receptor antagonist	Androgen Receptor	ODM-201 is an androgen receptor (AR) antagonist that blocks AR nuclear translocation (Ki: 11 nM).	Moilanen AM, et al. Sci Rep. 2015, 5:12007. doi: 10.1038/srep12007.
Empagliflozin	93.3277	90.1697	1.03502	BI 10773	864070-44-0	[C@@H]1(CO)[C@@H](O)[C@H](O)[C@@H](O)[C@H](c2ccc(Cl)c(Cc3ccc(cc3)O[C@H]3CCOC3)c2)O1	C23H27ClO7	450.91	GPCR/G Protein	SGLT inhibitor	SGLT1; SGLT2; SGLT4; SGLT5; SGLT6	Empagliflozin is a Sodium-Glucose Cotransporter 2 Inhibitor. The mechanism of action of empagliflozin is as a Sodium-Glucose Transporter 2 Inhibitor.	Grempler R, et al. Diabetes Obes Metab, 2012, 14(1), 83-90.
Ajmaline	103.949	100.451	1.03481	(+)-Ajmaline;Cardiorythmine;Tachmalin;Raugalline	4360-12-7	CC[C@H]1[C@@H]2C[C@H]3[C@@H]4N(C)c5ccccc5[C@]44C[C@@H](C2[C@H]4O)N3[C@@H]1O	C20H26N2O2	326.4	Membrane transporter/Ion channel	sodium channel blocker	sodium channel	Ajmaline is a class Ia anti-arrhythmic compound that is widely used for the diagnosis of Brugada syndrome and the acute treatment of atrial or ventricular tachycardia. Ajmaline inhibits cardiac Kv1.5 and Kv4.3 channels at therapeutic concentrations.	Fischer F, et al. Inhibition of cardiac Kv1.5 and Kv4.3 potassium channels by the class Ia anti-arrhythmic ajmaline: mode of action.[J]. Naunyn-Schmiedeberg's Archives of Pharmacology, 2013, 386(11):991-999.
Levosulpiride	105.693	102.143	1.03476	S-(-)-Sulpiride;RV-12309	23672-07-3	c1(C(=O)NC[C@@H]2CCCN2CC)cc(ccc1OC)S(=O)(=O)N	C15H23N3O4S	341.43	GPCR/G Protein; Neuroscience	Dopamine Receptor antagonist	Dopamine	Levosulpiride is the (S)-enantiomer of sulpiride, which is a D2 receptor antagonist, an atypical antipsychotic drug of the benzamide class.	Saporito F, et al. Int J Cardiol. 2014 Aug 1;175(2):383-4.
BI 1744 hydrochloride	107.63	104.038	1.03452	Olodaterol hydrochloride;BI-1744 HCl	869477-96-3	Cl.COc1ccc(CC(C)(C)NC[C@H](O)c2cc(O)cc3NC(=O)COc23)cc1	C21H27ClN2O5	422.9	GPCR/G Protein;Neuroscience	Adrenergic Receptor	β2-adrenoceptor	Olodaterol is a novel, long-acting β2-adrenergic agonist (EC50s: 97.7 nM for the human β2-adrenoceptor) that exerts its pharmacological effect by binding and activating β2-adrenergic receptors.	Bouyssou T, et al. Discovery of olodaterol, a novel inhaled beta2-adrenoceptor agonist with a 24 h bronchodilatory efficacy. Bioorg Med Chem Lett. 2010 Feb 15;20(4):1410-4.
Clomipramine hydrochloride	117.033	113.141	1.0344	Clomipramine HCl;Anafranil	17321-77-6	Cl.CN(C)CCCN1c2ccccc2CCc2c1cc(Cl)cc2	C19H23ClN2·HCl	351.31	GPCR/G Protein;Neuroscience;oxidation-reduction	5-HT Receptor antagonist;GST inhibitor;Norepinephrine inhibitor;Dopamine Receptor	5-HT; Sert (Sodium-dependent); GSTP; Noradrenaline transporter (Sodium-dependent);dopamine transporter (DAT)	Clomipramine hydrochloride is a tricyclic antidepressant similar to IMIPRAMINE that selectively inhibits the uptake of serotonin in the brain. It is readily absorbed from the gastrointestinal tract and demethylated in the liver to form its primary active metabolite, desmethylclomipramine.	McTavish, D. and P. Benfield, Clomipramine. An overview of its pharmacological properties and a review of its therapeutic use in obsessive compulsive disorder and panic disorder. Drugs, 1990. 39(1): p. 136-53.
L-Thyroxine	107.749	104.172	1.03434	T4;Levothyroxine;NSC 36397	51-48-9	C(=O)([C@@H](N)Cc1cc(I)c(Oc2cc(I)c(O)c(I)c2)c(I)c1)O	C15H11I4NO4	776.87	Endocrinology/Hormones	Thyroid hormone receptor(THR) agonist	Thyroid hormone	Levothyroxine is the major hormone derived from the thyroid gland. Thyroxine is synthesized via the iodination of tyrosines (MONOIODOTYROSINE) and the coupling of iodotyrosines (DIIODOTYROSINE) in the THYROGLOBULIN. Thyroxine is released from thyroglobulin by proteolysis and secreted into the blood. Thyroxine is peripherally deiodinated to form TRIIODOTHYRONINE which exerts a broad spectrum of st…	Marazuela M, et al. Thyroid. 2008 Oct; 18(10):1119-23.
Chlorpheniramine maleate	104.872	101.394	1.03429	Chlorphenamine maleate;NCI-C55265	113-92-8	OC(=O)\C=C/C(O)=O.CN(C)CCC(c1ccc(Cl)cc1)c1ccccn1	C20H23ClN2O4	390.87	GPCR/G Protein; Immunology/Inflammation; Neuroscience	Histamine Receptor antagonist	H1 receptor	Chlorphenamine is a histamine H1 antagonist used in allergic reactions, hay fever, rhinitis, urticaria, and asthma.	Iemura R, et al. J Med Chem, 1986, 29(7), 1178-1183.
Lercanidipine	98.1876	94.9936	1.03362	Masnidipine	100427-26-7	COC(=O)C1=C(C)NC(=C(C1c1cccc(c1)[N+](=O)[O-])C(=O)OC(CN(CCC(c1ccccc1)c1ccccc1)C)(C)C)C	C36H41N3O6	611.73	Membrane transporter/Ion channel	Calcium Channel inhibitor	Calcium Channel	Lercanidipine is a calcium channel blocker of the dihydropyridine class.	Barrios V, et al. Int J Clin Pract, 2006. 60(11): p. 1364-70.
Pyridoxine	111.176	107.561	1.03361	Vitamin B6;Pyridoxol;Gravidox	65-23-6	Cc1ncc(CO)c(CO)c1O	C8H11NO3	169.18	Cell Cycle/Checkpoint	PLK	PLK	Pyridoxine is the 4-methanol form of vitamin B6 and is converted to pyridoxal 5-phosphate in the body. Although pyridoxine and vitamin B6 are still frequently used as synonyms, especially by medical researchers, this practice is erroneous and sometimes misleading.	Adams JB, et al. J Altern Complement Med. 2006 Jan-Feb;12(1):59-63.
Oxytocin acetate	105.315	101.916	1.03335	Oxytocic hormone acetate;α-Hypophamine acetate	6233-83-6	CC(O)=O.CC[C@H](C)[C@@H]1NC(=O)[C@H](Cc2ccc(O)cc2)NC(=O)[C@@H](N)CSSC[C@H](NC(=O)[C@H](CC(N)=O)NC(=O)[C@H](CCC(N)=O)NC1=O)C(=O)N1CCC[C@H]1C(=O)N[C@@H](CC(C)C)C(=O)NCC(N)=O	C45H70N12O14S2	1067.23	Endocrinology/Hormones	Oxytocin Receptor	Oxytocin Receptor	Oxytocin is a mammalian neurohypophysial hormone, a ligand of oxytocin receptor.	Oxytocin, From Wikipedia
Flavopiridol hydrochloride	10.761	10.4172	1.033	Alvocidib Hydrochloride;FLAVOPIRIDOL HCL;MDL 107826A;NSC 649890;HL 275;NSC 649890 HCl	131740-09-5	CN1CC[C@@H]([C@@H](C1)O)c1c(cc(c2c1oc(cc2=O)c1ccccc1Cl)O)O.Cl	C21H21Cl2NO5	438.3	Cell Cycle/Checkpoint	CDK inhibitor	CDK1; CDK2; CDK4; CDK6; CDK7	Alvocidib Hydrochloride is a synthetic N-methylpiperidinyl chlorophenyl flavone compound. As an inhibitor of cyclin-dependent kinase, alvocidib induces cell cycle arrest by preventing phosphorylation of cyclin-dependent kinases (CDKs) and by down-regulating cyclin D1 and D3 expression, resulting in G1 cell cycle arrest and apoptosis. This agent is also a competitive inhibitor of adenosine triphos…	Senderowicz AM, Oncologist, 2002, 7 Suppl 3:12-9.
Iopromide	118.07	114.33	1.03272	Ultravist;Iopromidum	73334-07-3	c1(c(c(c(c(c1I)NC(=O)COC)I)C(=O)NCC(CO)O)I)C(=O)N(CC(CO)O)C	C18H24I3N3O8	791.12	Others	Others	Others	Iopromide is a low osmolar, non-ionic contrast agent for intravascular use.	Palkowitsch PK, et al. Acta Radiol. 2014 Jul;55(6):707-14.
Azilsartan	101.756	98.5416	1.03262	TAK-536	147403-03-0	CCOc1nc2cccc(C(O)=O)c2n1Cc1ccc(cc1)-c1ccccc1-c1noc(=O)[nH]1	C25H20N4O5	456.46	Endocrinology/Hormones	RAAS antagonist	AT1 receptor	Azilsartan is an Angiotensin 2 Receptor Blocker. The mechanism of action of azilsartan is as an Angiotensin 2 Type 1 Receptor Antagonist. The physiologic effect of azilsartan is by means of Decreased Blood Pressure.	Ojima M, et al. J Pharmacol Exp Ther, 2011, 336(3), 801-808.
Daidzin	109.471	106.035	1.0324	Daidzein 7-O-glucoside;NPI-031D;Daidzoside;Daidzein 7-glucoside	552-66-9	c1cc(ccc1c1coc2c(c1=O)ccc(c2)O[C@H]1[C@@H]([C@H]([C@@H]([C@H](O1)CO)O)O)O)O	C21H20O9	416.37	Metabolism	Dehydrogenase inhibitor	ALDH-Ⅰ; ALDH-Ⅱ	Daidzin is an isoflavone isolated from soya bean with anti-oxidant, anti-carcinogenic, and anti-atherosclerotic activities.	Oh HJ, et al. Mol Cell Endocrinol. 2013, 376(1-2):107-13.
Triflusal	102.822	99.6042	1.0323	UR1501	322-79-2	CC(=O)Oc1c(ccc(c1)C(F)(F)F)C(=O)O	C10H7F3O4	248.16	Metabolism	PDE inhibitor; PPAR antagonist	PDE; TXA2R	Triflusal is a 2-acetoxy-4-trifluoromethylbenzoic acid and it is an aspirin chemically-related molecule but not a derivative.	Duran X, et al. J Thromb Haemost, 2008, 6(8), 1385-1392.
Thioridazine hydrochloride	109.103	105.709	1.0321	Aldazine;Mellaril	130-61-0	Cl.CSc1cc2c(Sc3ccccc3N2CCC2CCCCN2C)cc1	C21H27ClN2S2	407.04	Neuroscience; GPCR/G Protein; Membrane transporter/Ion channel	5-HT Receptor antagonist; Adrenergic Receptor antagonist; Dopamine Receptor antagonist; Potassium Channel inhibitor	5-HT; Adrenergic Receptor; Dopamine; Potassium Channel	Thioridazine, an antipsychotic drug, is used in the therapy of psychosis and schizophrenia and shows serotonin antagonism or D4 selectivity.	Assie MB, et al. Eur J Pharmacol. 1993 Jun 24;237(2-3):183-9.
Coumarin	100.321	97.2059	1.03205	N/A	91-64-5	O=c1oc2ccccc2cc1	C9H6O2	146.14	Metabolism	Factor Xa inhibitor; Vitamin antagonist	Factor Xa; VK	Coumarin is a chemical compound/poison found in many plants, notably in high concentration in the tonka bean, woodruff, and bison grass. It has clinical value as the precursor for several anticoagulants, notably warfarin.	Egan D, et al. Drug Metab Rev, 1990, 22(5), 503-529.
Dicurone	111.838	108.374	1.03196	D-Glucurone;Glucuronolactone	32449-92-6	OC1O[C@@H]2[C@H](O)C(=O)O[C@@H]2[C@H]1O	C6H8O6	176.12	Others	Others	Others	Glucuronolactone is a naturally occurring chemical that is an important structural component of nearly all connective tissues. Glucuronolactone is also found in many plant gums.	Suzuki S, et al. J Chromatogr Sci. 1998 Jul;36(7):357-60.
α-santonin	111.765	108.326	1.03175	santonin;alpha-Santonin;Semenen	481-06-1	C[C@H]1[C@H]2[C@@H](C3=C(C)C(=O)C=C[C@]3(C)CC2)OC1=O	C15H18O3	246.3	Others	Others	Others	α-santonin is a potent antiparasitic agent.	Bao C, et al.Biosci Biotechnol Biochem. 2015;79(6):1011-7.
Penciclovir	102.404	99.2673	1.0316	VSA 671;BRL 39123	39809-25-1	Nc1nc(=O)c2c([nH]1)n(CCC(CO)CO)cn2	C10H15N5O3	253.26	Microbiology&Virology; Proteases/Proteasome	Antifection inhibitor; HCV Protease inhibitor; HSV inhibitor	EBV; HCMV; HSV-1; HSV-2; VZV	Penciclovir is a Herpesvirus Nucleoside Analog DNA Polymerase Inhibitor. In HSV infected cells, penciclovir is phosphorylated by viral thymidine kinase and subsequently converted by cellular kinases into the active metabolite, penciclovir triphosphate, which competitively inhibits viral HSV polymerase by blocking deoxyguanosine triphosphate substrate binding. As a result, herpes viral DNA synthes…	Earnshaw DL, et al. Antimicrob Agents Chemother, 1992, 36(12), 2747-2757.
Methylthiouracil	121.151	117.443	1.03157	MTU;NSC-193526;NSC-9378	56-04-2	Cc1cc(=O)[nH]c(=S)[nH]1	C5H6N2OS	142.18	Immunology/Inflammation	Antiviral antagonist	antithyroid	Methylthiouracil is a thiourea antithyroid agent that inhibits the synthesis of thyroid hormone, and it is used to treat hyperthyroidism.	Crooks J, et al. Br Med J, 1960, 1(5167), 151-154.
Posaconazole	110.163	106.799	1.0315	SCH 56592;POS	171228-49-2	CC[C@@H]([C@H](C)O)n1c(=O)n(cn1)c1ccc(cc1)N1CCN(CC1)c1ccc(cc1)OC[C@H]1C[C@](OC1)(Cn1cncn1)c1c(cc(cc1)F)F	C37H42F2N8O4	700.78	Microbiology&Virology	Antifungal	Antifungal	Posaconazole is a sterol C14ɑ demethylase inhibitor (IC50: 0.25 nM).	Benaim G, et al. J Med Chem. 2006, 49(3), 892-389.
Granisetron hydrochloride	106.27	103.07	1.03104	BRL 43694A;Granisetron HCl	107007-99-8	Cl.CN1[C@H]2CCC[C@@H]1C[C@@H](C2)NC(=O)c1nn(C)c2ccccc12	C18H25ClN4O	348.87	GPCR/G Protein; Neuroscience	5-HT Receptor antagonist	5-HT	Granisetron hydrochloride is a serotonin receptor (5HT-3 selective) antagonist that has been used as an antiemetic for cancer chemotherapy patients.	de Lorenzi FG, et al. Br J Pharmacol,1994, 113(2), 527-535.
Chlorprothixene	119.405	115.812	1.03103	Taractan;Truxal;Clorprotixeno	113-59-7	CN(C)CC\C=C1\c2ccccc2Sc2ccc(Cl)cc12	C18H18ClNS	315.86	GPCR/G Protein; Immunology/Inflammation; Neuroscience	5-HT Receptor antagonist; Dopamine Receptor antagonist; Histamine Receptor antagonist	5-HT6; 5-HT7; D2; D3; H1 receptor	Chlorprothixene is a typical antipsychotic drug of the thioxanthene class, which was the first of the series to be synthesized.	von Coburg Y, et al. Bioorg Med Chem Lett. 2009, 19 (2), 538-542.
Gamma-Oryzanol	136.518	132.416	1.03098	γ-Oryzanol;Gammariza;Oliver	11042-64-1	COc1cc(ccc1O)\C=C\C(=O)O[C@H]1CC[C@]23C[C@]22CC[C@]4(C)[C@H](CC[C@@]4(C)[C@@H]2CC[C@H]3C1(C)C)[C@H](C)CC\C=C(\C)C	C40H58O4	602.9	Epigenetics;Chromatin/Epigenetic	DNA Methyltransferase	DNA methyltransferase (DNMT);DNMT3a	Gamma-Oryzanol is a natural nutrient extract isolated from rice bran oil that contains a mixture of sterols and ferulic acids, which may aid in the destruction of free radicals in the skin. It has recently been researched for its ability to slow the progress of melanin pigmentation by intercepting the ultraviolet rays at the skin's surface and hindering their transmission.	Rao YP, et al. Biochem Biophys Res Commun. 2016 Oct 28;479(4):747-752.
Creatine	100.41	97.3945	1.03096	Methylguanidoacetic acid	57-00-1	CN(CC(O)=O)C(N)=N	C4H9N3O2	131.13	Metabolic Enzyme/Protease	Endogenous Metabolite	Endogenous Metabolite	Creatine is an amino acid that occurs in vertebrate tissues and in urine. In muscle tissue, creatine generally occurs as phosphocreatine. Creatine is excreted as creatinine in the urine. Creatine functions as part of the cell's energy shuttle. The high energy phosphate group of ATP is transferred to creatine to form phosphocreatine in the following reaction: Cr + ATP <-> PCr + ADP. This reaction …	Subramanian A , Gupta A , Saxena S , et al. Proton MR CSF analysis and a new software as predictors for the differentiation of meningitis in children[J]. NMR in biomedicine, 2005, 18(4):213-225.
Nimesulide	107.904	104.672	1.03088	R805	51803-78-2	CS(=O)(=O)NC1=C(OC2=CC=CC=C2)C=C(C=C1)[N+]([O-])=O	C13H12N2O5S	308.31	Immunology/Inflammation; Neuroscience	COX inhibitor	COX-2	Nimesulide is a relatively COX-2 selective inhibitor with analgesic and antipyretic properties.	Rainsford KD. Curr Med Res Opin. 2006 Jun;22(6):1161-70.
Zafirlukast	122.473	118.811	1.03082	ICI 204219;Accolate;Vanticon	107753-78-6	Cc1ccccc1S(=O)(=O)NC(=O)c1cc(c(cc1)Cc1cn(c2c1cc(cc2)NC(=O)OC1CCCC1)C)OC	C31H33N3O6S	575.68	Others	Others antagonist	leukotriene receptor	Zafirlukast is an orally available leukotriene receptor antagonist which is widely used for the prophylaxis and chronic treatment of asthma.	Kassahun K, et al. Chem Res Toxicol,2005, 18(9), 1427-1437.
Tegafur	110.36	107.066	1.03077	FT 207;Fluorafur;FT-207;NSC 148958	17902-23-7	Fc1cn(C2CCCO2)c(=O)[nH]c1=O	C8H9FN2O3	200.17	DNA Damage/DNA Repair	DNA/RNA Synthesis inhibitor	DNA synthesis	Ftorafur is a congener of the antimetabolite fluorouracil with antineoplastic activity. Ftorafur is a prodrug that is gradually converted to fluorouracil in the liver by the cytochrome P-450 enzyme.	Sotaro Sadahiro, et al. Y ChemOthersapy and Pharmacology. 2012, 70 (2): 285-291.
Cancidas	102.522	99.4644	1.03074	L 743873;MK 0991;Caspofungin Acetate;L 743872	179463-17-3	CC(O)=O.CC(O)=O.CCC(C)CC(C)CCCCCCCCC(=O)N[C@H]1C[C@@H](O)[C@@H](NCCN)NC(=O)[C@@H]2[C@@H](O)CCN2C(=O)[C@@H](NC(=O)[C@@H](NC(=O)[C@@H]2C[C@@H](O)CN2C(=O)[C@@H](NC1=O)[C@@H](C)O)[C@H](O)[C@@H](O)c1ccc(O)cc1)[C@H](O)CCN	C56H96N10O19	1213.42	Microbiology&Virology	Antifungal inhibitor	1,3-beta-D-glucan synthesis	Cancidas is the acetate salt of an antimycotic echinocandin lipopeptide, semisynthetically derived from a fermentation product of the fungus Glarea lozoyensis. This agent is active against Aspergillus and Candida species.	McGee WT, et al. Crit Care Med, 2003, 31(5), 1577-1578.
Fumaric acid	126.245	122.489	1.03067	2-Butenedioic acid;Trans-Butenedioic acid;Allomaleic acid;Donitic acid;Lichenic acid;Fumarate	110-17-8	C(=C/C(=O)O)\C(=O)O	C4H4O4	116.1	Metabolic Enzyme/Protease	Endogenous Metabolite	Endogenous Metabolite	Fumaric acid attenuates the eotaxin-1 expression in TNF-α-stimulated fibroblasts by suppressing p38 MAPK-dependent NF-κB signaling. Fumaric acid has recently been identified as an oncometabolite or an endogenous, cancer-causing metabolite. High levels of this organic acid can be found in tumors or biofluids surrounding tumors. Its oncogenic action appears due to its ability to inhibit prolyl hydr…	Chen X, et al. Fumaric acid production by Torulopsis glabrata: engineering the urea cycle and the purine nucleotide cycle. Biotechnol Bioeng. 2015 Jan;112(1):156-67.
Diosmin	115.285	111.878	1.03045	Barosmin;Venosmine;Diosmil	520-27-4	C[C@H]1[C@@H]([C@H]([C@H]([C@@H](O1)OC[C@@H]1[C@H]([C@@H]([C@H]([C@@H](O1)Oc1cc(c2c(c1)oc(cc2=O)c1cc(c(cc1)OC)O)O)O)O)O)O)O)O	C28H32O15	608.54	Neuroscience	Norepinephrine	Norepinephrine (NE)	Diosmin is a bioflavonoid that strengthens vascular walls.	Veverková L, et al. Rozhl Chir. 2005 Aug;84(8):410-2, 414-6.
Rocuronium bromide	109.948	106.702	1.03042	ORG 9426 (Bromide);ORG 9426	119302-91-9	CC(=O)O[C@H]1[C@H](C[C@@H]2[C@@]1(CC[C@H]1[C@H]2CC[C@@H]2[C@@]1(C[C@@H]([C@H](C2)O)N1CCOCC1)C)C)[N+]1(CCCC1)CC=C.[Br-]	C32H53BrN2O4	609.68	Neuroscience	AChR	mAChR	Rocuronium is a muscle relaxant or aminosteroid non-depolarizing neuromuscular blocker. During surgery or mechanical ventilation, it is used to facilitate endotracheal intubation and to provide skeletal muscle relaxation.	Zan U, et al. Cytotechnology,2011, 63(3), 239-245.
Lomitapide	99.6713	96.7291	1.03042	BMS-201038;AEGR-733	182431-12-5	FC(F)(F)CNC(=O)C1(CCCCN2CCC(CC2)NC(=O)c2ccccc2-c2ccc(cc2)C(F)(F)F)c2ccccc2-c2ccccc12	C39H37F6N3O2	692.71	Metabolism	CETP inhibitor	MTP	Lomitapide is a small molecule inhibitor of microsomal triglyceride transfer protein (MTP), an enzyme located in the lumen of the endoplasmic reticulum responsible for absorbing dietary lipids and transferring triglycerides onto apolipoprotein B (apo-B) in the assembly of very-low-density lipoprotein.	Sulsky R, et al. 5-Carboxamido-1,3,2-dioxaphosphorinanes, potent inhibitors of MTP. Bioorg Med Chem Lett. 2004 Oct 18;14(20):5067-70.
Felodipine	103.537	100.487	1.03035	CGH-869	72509-76-3	CCOC(=O)C1=C(C)NC(=C(C1c1c(Cl)c(Cl)ccc1)C(=O)OC)C	C18H19Cl2NO4	384.26	Membrane transporter/Ion channel	calcium channel inhibitor	L-type calcium channel	Felodipine is a longlasting 1, 4-dihydropyridine calcium channel repressor.	Johnson JD, et al. J Pharmacol Exp Ther, 1983, 226(2), 330-334.
lysine	112.967	109.655	1.03021	L-Lysine;Aminutrin;Lysine Acid	56-87-1	NCCCC[C@H](N)C(O)=O	C6H14N2O2	146.19	Microbiology&virology	herpes simplex virus	herpes simplex virus	Lysine is one of nine essential amino acids in humans required for growth and tissue repair, Lysine is supplied by many foods, especially red meats, fish, and dairy products. Lysine seems to be active against herpes simplex viruses and present in many forms of diet supplements. The mechanism underlying this effect is based on the viral need for amino acid arginine; lysine competes with arginine f…	Al-Malki AL. Suppression of acute pancreatitis by L-lysine in mice. BMC Complement Altern Med. 2015 Jun 23;15:193.
Diphenylpyraline hydrochloride	97.3249	94.48	1.03011	4-Diphenylmethoxy-1-methylpiperidine hydrochloride	132-18-3	Cl.CN1CCC(CC1)OC(c1ccccc1)c1ccccc1	C19H23NO·HCl	317.85	GPCR/G Protein; Immunology/Inflammation; Neuroscience	Histamine Receptor antagonist	H1 receptor	Diphenylpyraline Hcl is used in the treatment of Parkinsonism.It is a first-generation antihistamine with anticholinergic effects, functions as a dopamine reuptake inhibitor.	Lapa GB, et al. Eur J Pharmacol. 2005, 506(3):237-40.
Emedastine	107.571	104.447	1.02991	LY188695;Emadine	87233-61-2	CCOCCn1c2ccccc2nc1N1CCCN(CC1)C	C17H26N4O	302.42	GPCR/G Protein; Immunology/Inflammation; Neuroscience	Histamine Receptor antagonist	H1 receptor	Emedastine is a second generation, selective histamine H1 receptor antagonist with anti-allergic activity. Emedastine reversibly and competitively blocks histamine by binding to H1 receptors, thus blocking its downstream activity. As a result this agent interferes with mediator release from mast cells either by inhibiting calcium ion influx across mast cell/basophil plasma membrane or by inhibiti…	Liu RF., Efficacy of olopatadine hydrochloride 0.1%, emedastine difumarate 0.05%, and loteprednol etabonate 0.5% for Chinese children with seasonal allergic conjunctivitis: a randomized vehicle-controlled study.
Temozolomide	125.272	121.638	1.02987	CCRG 81045;TMZ;NSC 362856;TZM	85622-93-1	Cn1nnc2c(ncn2c1=O)C(N)=O	C6H6N6O2	194.15	DNA Damage/DNA Repair	DNA/RNA Synthesis	DNA replication	Temozolomide is a DNA alkylating agent interfering with DNA replication.	Marchesi F, et al. Triazene compounds: mechanism of action and related DNA repair systems. Pharmacol Res. 2007 Oct;56(4):275-87.
Mefenamic acid	108.819	105.676	1.02974	CI 473;CN-35355	61-68-7	Cc1c(C)c(Nc2ccccc2C(=O)O)ccc1	C15H15NO2	241.29	Immunology/Inflammation; Neuroscience	COX inhibitor	COX-1; COX-2	Mefenamic acid is a non-steroidal anti-inflammatory agent with analgesic, anti-inflammatory, and antipyretic properties. It is an inhibitor of cyclooxygenase.	Bhat AS, et al. Eur J Pharmacol. 2007 Feb 5; 556(1-3):190-9.
Doxifluridine	121.265	117.765	1.02972	5'-DFUR;5-Fluoro-5'-deoxyuridine;Ro 21-9738;AMC 0101	3094-09-5	[C@H]1(n2c(=O)[nH]c(=O)c(c2)F)[C@@H]([C@@H]([C@H](O1)C)O)O	C9H11FN2O5	246.19	DNA Damage/DNA Repair	DNA/RNA Synthesis antagonist	Thymidine phosphorylase	Doxifluridine is a fluoropyrimidine derivative and oral prodrug of the antineoplastic agent 5-fluorouracil (5-FU) with antitumor activity. Doxifluridine, designed to circumvent the rapid degradation of 5-FU by dihydropyrimidine dehydrogenase in the gut wall, is converted into 5-FU in the presence of pyrimidine nucleoside phosphorylase. 5-FU interferes with DNA synthesis and subsequent cell divisi…	Naganuma Y, et al. Cancer Sci,2011, 102(8), 1545-1552.
Cediranib	126.179	122.561	1.02952	AZD2171;NSC-732208	288383-20-0	Cc1cc2c([nH]1)ccc(c2F)Oc1ncnc2cc(c(cc12)OC)OCCCN1CCCC1	C25H27FN4O3	450.51	Angiogenesis;Tyrosine Kinase/Adaptors	c-Kit inhibitor;PDGFR inhibitor;VEGFR inhibitor;FLT	c-Kit; PDGFRβ; VEGFR1/FLT1; VEGFR2/KDR; VEGFR3/FLT4;Flt4;Flt1	Cediranib (AZD2171) is a highly potent (IC50 < 1 nmol/L) ATP-competitive inhibitor of recombinant KDR tyrosine kinase in vitro, also inhibits Flt1/4 (IC50: 5 nM/≤3 nM), similar activity against PDGFRβ and c-Kit, selective more for VEGFR than PDGFR-α (36-fold), CSF-1R (110-fold), and Flt3 (1000-fold) in HUVEC cells.	Wedge SR, et al. Cancer Res, 2005, 65(10), 4389-4400.
Lornoxicam	99.7734	96.919	1.02945	Ro 13-9297;TS110;Chlortenoxicam	70374-39-9	CN1C(C(=O)Nc2ccccn2)=C(O)c2sc(Cl)cc2S1(=O)=O	C13H10ClN3O4S2	371.82	Immunology/Inflammation; Neuroscience	COX inhibitor	COX-1; COX-2	Lornoxicam (chlortenoxicam) is a new nonsteroidal anti-inflammatory drug (NSAID) of the oxicam class with analgesic, anti-inflammatory, and antipyretic properties. Lornoxicam differs from other oxicam compounds in its potent inhibition of prostaglandin biosynthesis, a property that explains the particularly pronounced efficacy of the drug. Lornoxicam is approved for use in Japan.	Balfour JA, et al. Drugs,1996, 51(4), 639-657.
Epacadostat	143.488	139.394	1.02937	IDO Inhibitor 1;INCB 024360	1204669-58-8	NS(=O)(=O)NCCNc1nonc1\C(Nc1ccc(F)c(Br)c1)=N\O	C11H13BrFN7O4S	436.99	Metabolism	IDO inhibitor	IDO1	Epacadostat is an oral-available inhibitor of indoleamine 2, 3-dioxygenase (IDO1), increasing the proliferation and activation of various immune cells and reducing tumor-associated regulatory T cells.	Liu X, et al. Blood. 2010, 115(17), 3520-3530.
Tropisetron hydrochloride	112.364	109.162	1.02934	SDZ-ICS 930;Tropisetron HCl;ICS 205-930	105826-92-4	Cl.CN1[C@H]2CC[C@@H]1C[C@@H](C2)OC(=O)c1c[nH]c2ccccc12	C17H21ClN2O2	320.82	GPCR/G Protein; Neuroscience	5-HT Receptor antagonist	5-HT	Tropisetron Hydrochloride is the hydrochloride salt form of tropisetron, a selective, competitive serotonin 5-hydroxytryptamine type 3 (5-HT3) receptor antagonist, with antinauseant and antiemetic activities.	Macor JE, et al. Bioorg Med Chem Lett,2001, 11(3), 319-321.
Vilazodone	102.223	99.3388	1.02903	SB659746A;EMD 68843	163521-12-8	C1CN(CCN1CCCCC2=CNC3=C2C=C(C=C3)C#N)C4=CC5=C(C=C4)OC(=C5)C(=O)N	C26H27N5O2	441.53	GPCR/G Protein; Neuroscience	5-HT Receptor antagonist	5-HT; Sert (Sodium-dependent)	Vilazodone is a selective serotonin (5-HT) reuptake inhibitor (SSRI) and a 5-HT-1A receptor partial agonist, with antidepressant and anti-anxiety activities. Vilazodone inhibits the reuptake of serotonin from the synaptic cleft while stimulating the release of 5-HT into the synaptic cleft. This increases the concentration of 5-HT in the synaptic cleft and potentiates serotonergic neurotransmissio…	Page ME, et al. J Pharmacol Exp Ther. 2002 Sep;302(3):1220-7.
Infigratinib	160.336	155.817	1.029	NVP-BGJ398;BGJ-398	872511-34-7	CCN1CCN(CC1)c1ccc(Nc2cc(ncn2)N(C)C(=O)Nc2c(Cl)c(OC)cc(OC)c2Cl)cc1	C26H31Cl2N7O3	560.48	Angiogenesis; Tyrosine Kinase/Adaptors	FGFR	FGFR1; FGFR2; FGFR3; FGFR3 (K650E); FGFR4	Infigratinib (BGJ398) is an orally bioavailable pan FGFR inhibitor (IC50: 0.9/1.4/1 nM for FGFR1/2/3), >40-fold selective for FGFR versus FGFR4 and VEGFR2.	Guagnano V, et al. Discovery of 3-(2,6-dichloro-3,5-dimethoxy-phenyl)-1-{6-[4-(4-ethyl-piperazin-1-yl)-phenylamino]-pyrimidin-4-yl}-1-methyl-urea (NVP-BGJ398), a potent and selective inhibitor of the fibroblast growth factor receptor family of receptor tyrosine kinase. J Med Chem. 2011 Oct 27;54(20):7066-83.
Masitinib	139.343	135.438	1.02883	AB1010	790299-79-5	CN1CCN(Cc2ccc(cc2)C(=O)Nc2ccc(C)c(Nc3nc(cs3)-c3cccnc3)c2)CC1	C28H30N6OS	498.64	Angiogenesis; Tyrosine Kinase/Adaptors; Cytoskeletal Signaling	Bcr-Abl inhibitor; c-Fms inhibitor; c-Kit inhibitor; Hck inhibitor; PDGFR inhibitor; Src inhibitor	Abl1; c-Fms; Kit; Hck; PDGFRα; PDGFRβ; Lyn B; Src	Masitinib is a tyrosine-kinase inhibitor used in the treatment of mast cell tumors in animals, specifically dogs. Since its introduction in November 2008 it has been distributed under the commercial name Masivet. It has been available in Europe since the second part of 2009. In the USA it is distributed under the name Kinavet and has been available for veterinaries since 2011.	Dubreuil P, et al. PLoS One, 2009, 4(9), e7258.
Pyrilamine maleate	105.024	102.09	1.02874	Mepyramine maleate	59-33-6	N(c1ccccn1)(Cc1ccc(cc1)OC)CCN(C)C.C(=C\C(=O)O)\C(=O)O	C21H27N3O5	401.47	GPCR/G Protein; Immunology/Inflammation; Neuroscience	Histamine Receptor antagonist	H1 receptor	Pyrilamine maleate is a histamine H1 antagonist. It has mild hypnotic properties and some local anesthetic action and is used for allergies (including skin eruptions) both parenterally and locally. It is a common ingredient of cold remedies.	Moriyama K, et al. Inflamm Res. 2009 Dec;58(12):873-80.
Silver sulfadiazine	102.693	99.8567	1.0284	Flamazine;Silvadene;Dermazin	22199-08-2	c1cnc(nc1)[N-]S(=O)(=O)c1ccc(cc1)N.[Ag+]	C10H9AgN4O2S	357.14	Microbiology&Virology	Antibiotic inhibitor	Antibiotic	Silver Sulfadiazine is a sulfonamide-based topical agent with antibacterial and antifungal activity.	Marx, John et al. Elsevier Health Sciences. p. 814
Sodium nitrite	87.6445	85.26	1.02797	N/A	7632-00-0	[Na+].[O-]N=O	NaNO2	69	Immunology/Inflammation	ROS	ROS	Sodium nitrite is a myeloperoxidase inhibitor with IC50 of 1.3 μM.	van Dalen CJ, et al. J Biol Chem, 2000, 275(16), 11638-11644.
Decloxizine dihydrochloride	95.2586	92.6848	1.02777	UCB 1402 dihydrochloride	13073-96-6	Cl.Cl.OCCOCCN1CCN(CC1)C(c1ccccc1)c1ccccc1	C21H28N2O2.2ClH	413.39	GPCR/G Protein	Histamine Receptor	H1 receptor	Decloxizine dihydrochloride is a histamine 1 receptor antagonist.	Vaerenberg C . [Study of the possible effect of decloxizine on blood gas levels][J]. Acta Tuberc Pneumol Belg, 1968, 59(4):633-636.
Azlocillin sodium	104.299	101.49	1.02768	Azlocillin sodium salt;Sodium azlocillin	37091-65-9	[Na+].CC1(C)S[C@@H]2[C@H](NC(=O)[C@H](NC(=O)N3CCNC3=O)c3ccccc3)C(=O)N2[C@H]1C([O-])=O	C20H22N5NaO6S	483.47	Microbiology&Virology	Antibacterial inhibitor	PBPs	Azlocillin, an acylampicillin, is a broad-spectrum antibiotics	Stewart D, et al. Antimicrob Agents Chemother, 1977, 11(5), 865-870.
Norverapamil hydrochloride	130.881	127.358	1.02766	(±)-Norverapamil hydrochloride;D591 hydrochloride	67812-42-4	Cl.COc1ccc(CCNCCCC(C#N)(C(C)C)c2ccc(OC)c(OC)c2)cc1OC	C26H37ClN2O4	477.04	Membrane transporter/Ion channel; Neuroscience	Calcium Channel;P-gp	Calcium channel blocker;P-gp (P-glycoprotein)	Norverapamil hydrochloride ((±)-Norverapamil hydrochloride) is an N-demethylated metabolite of Verapamil and it is an L-type calcium channel blocker and a P-glycoprotein (P-gp) function inhibitor.	Adams KN, et al. Verapamil, and its metabolite norverapamil, inhibit macrophage-induced, bacterial efflux pump-mediated tolerance to multiple anti-tubercular drugs. J Infect Dis. 2014 Aug 1;210(3):456-66.
Propafenone	101.694	98.961	1.02761	Rythmol;Propafenonum	54063-53-5	CCCNCC(O)COc1ccccc1C(=O)CCc1ccccc1	C21H27NO3	341.44	Immunology/Inflammation; Membrane transporter/Ion channel	MRP; Potassium Channel inhibitor; Sodium Channel inhibitor	MRP1; Potassium Channel; Sodium Channel	Propafenone is only found in individuals that have used or taken this drug. It is an antiarrhythmia agent that is particularly effective in ventricular arrhythmias. It also has weak beta-blocking activity. The drug is generally well tolerated. The electrophysiological effect of propafenone manifests itself in a reduction of upstroke velocity (Phase 0) of the monophasic action potential. In Purkin…	Overington JP, et al. Nat Rev Drug Discov. 2006 Dec;5(12):993-6.
Erdafitinib	100.592	97.9128	1.02737	JNJ-42756493	1346242-81-6	COc1cc(OC)cc(c1)N(CCNC(C)C)c1ccc2ncc(nc2c1)-c1cnn(C)c1	C25H30N6O2	446.55	Angiogenesis; Tyrosine Kinase/Adaptors	FGFR inhibitor	FGFR1; FGFR2; FGFR3; FGFR4	Erdafitinib is a quinoxaline derivative compound, acts on FGFR1/2/3/4.	Timothy Perera, et al. Cancer Res. 2014, 74(19 Suppl):Abstract nr 1738.
Ertapenem sodium	118.3	115.156	1.0273	MK-826;L-749345	153773-82-1	[Na+].C[C@@H](O)[C@@H]1[C@H]2[C@@H](C)C(S[C@@H]3CN[C@@H](C3)C(=O)Nc3cccc(c3)C([O-])=O)=C(N2C1=O)C(O)=O	C22H24N3O7S.Na	497.5	Microbiology&Virology	Antibiotic	Antibiotic	Ertapenem sodium is a new long-acting 1-β-methyl carbapenem antibiotic with a broad antibacterial spectrum including common aerobic and anaerobic bacteria and organisms with extended-spectrum β-lactamases.	Hoellman DB, et al. In vitro antianaerobic activity of ertapenem (MK-0826) compared to seven other compounds. Antimicrob Agents Chemother. 2002 Jan;46(1):220-4.
Methyl Aminolevulinate Hydrochloride	128.903	125.502	1.0271	Aminolevulinic acid methyl ester Hydrochloride;Methyl 5-aminolevulinate Hydrochloride;5-Aminolevulinic acid methyl ester;Methyl δ-aminolevulinate hydrochloride	79416-27-6	Cl.COC(=O)CCC(=O)CN	C6H12ClNO3	181.62	Others	Others	Others	Methyl Aminolevulinate Hydrochloride is commonly used in photosentizer reagents for photodynamic therapy to treat conditions such as Acne vulgaris and hypertrophic scarring.	Morrow DI, et al. Hexyl aminolaevulinate is a more effective topical photosensitiser precursor than methyl aminolaevulinate and 5-aminolaevulinic acids when applied in equimolar doses. J Pharm Sci. 2010 Aug;99(8):3486-98.
Bimatoprost	103.681	100.96	1.02696	AGN 192024	155206-00-1	CCNC(=O)CCC\C=C/C[C@H]1[C@@H](O)C[C@@H](O)[C@@H]1\C=C\[C@@H](O)CCc1ccccc1	C25H37NO4	415.57	GPCR/G Protein; Others	Others; Prostaglandin Receptor	PGF2; PGE2	Bimatoprost is a cloprostenol-derived amide that is used as an antihypertensive agent in the treatment of open-angle glaucoma and ocular hypertension.	Brubaker RF, et al. Surv Ophthalmol, 2001, 45 Suppl 4, S347-351.
Dimethyl fumarate	116.428	113.377	1.02692	DMF	624-49-7	COC(=O)/C=C/C(=O)OC	C6H8O4	144.13	Others	Others	KEAP1-Nrf2	Dimethyl fumarate, a fumarate derivative, is used as antiinflammatory and immunomodulatory agent.	Albrecht P, et al. J Neuroinflammation,2012, 9, 163.
Hydroxyprogesterone	104.423	101.701	1.02676	17-Hydroxyprogesterone;17α-Hydroxyprogesterone;17-OHP	68-96-2	[C@H]12[C@H]3[C@@]([C@](CC3)(C(=O)C)O)(CC[C@@H]1[C@@]1(C(=CC(=O)CC1)CC2)C)C	C21H30O3	330.47	Endocrinology/Hormones	Estrogen/progestogen Receptor agonist	ER	Hydroxyprogesterone is a physiological progestin that is produced during glucocorticoid and steroid hormone synthesis and is increased during the third trimester of pregnancy. Hydroxyprogesterone binds to the cytoplasmic progesterone receptors in the reproductive system and subsequently activates progesterone receptor-mediated gene expression.	Fatihah SN, et al. Pak J Biol Sci. 2014, 17(10):1124-9.
Fosfluconazole	110.169	107.314	1.02661	N/A	194798-83-9	OP(O)(=O)OC(Cn1cncn1)(Cn1cncn1)c1ccc(F)cc1F	C13H13F2N6O4P	386.25	Microbiology&Virology	Antifungal	Antifungal	Fosfluconazole is water-soluble phosphate prodrug of fluconazole. Fluconazole is an antifungal drug.	Aoyama T, et al. Pharmacokinetics of fluconazole and Fosfluconazole after intraperitoneal administration to peritoneal dialysis rats. Drug Metab Pharmacokinet. 2005 Dec;20(6):485-90.
Anastrozole	128.985	125.658	1.02648	ZD1033	120511-73-1	CC(C)(C#N)c1cc(cc(Cn2cncn2)c1)C(C)(C)C#N	C17H19N5	293.37	Endocrinology/Hormones	Aromatase inhibitor	Aromatase	Anastrozole(ZD1033), a potent and highly selective aromatase (CYP19) inhibitor (IC50 = 15 nM), has no obvious effect on adrenocorticoid hormone synthesis.	Dukes M, et al. J Steroid Biochem Mol Biol, 1996, 58(4), 439-445.
D(+)-Glucose	111.302	108.432	1.02647	Glucopyranose;Grape sugar;D-Glucose;Dextrose	50-99-7	OC[C@H]1OC(O)[C@H](O)[C@@H](O)[C@@H]1O	C6H12O6	180.16	Metabolic Enzyme/Protease	Endogenous Metabolite	Endogenous Metabolite	D(+)-Glucose is a primary source of energy for living organisms. It is naturally occurring and is found in fruits and other parts of plants in its free state. It is used therapeutically in fluid and nutrient replacement.	Feldman-Billard S, et al. Diabetes Res Clin Pract. 2013 Nov;102(2):e35-7.
Bicalutamide	96.0917	93.6198	1.0264	ICI-176334	90357-06-5	CC(O)(CS(=O)(=O)c1ccc(F)cc1)C(=O)Nc1cc(c(cc1)C#N)C(F)(F)F	C18H14F4N2O4S	430.37	Endocrinology/Hormones	Androgen Receptor antagonist	Androgen Receptor	Bicalutamide, a synthetic, nonsteroidal antiandrogen, competitively binds to cytosolic androgen receptors in target tissues, thereby inhibiting the receptor binding of androgens.	Clegg NJ, et al. Cancer Res. 2012, 72(6), 1494-1503.
Obeticholic Acid	93.9566	91.5624	1.02615	6-ECDCA;6-Ethylchenodeoxycholic acid;INT-747	459789-99-2	CC[C@@H]1[C@@H]2C[C@@H](CC[C@@]2([C@H]2CC[C@]3([C@H]([C@@H]2[C@@H]1O)CC[C@@H]3[C@H](C)CCC(=O)O)C)C)O	C26H44O4	420.63	Metabolism	FXR agonist	FXR	Obeticholic acid is a Farnesoid X Receptor Agonist. The mechanism of action of obeticholic acid is as a Farnesoid X Receptor Agonist.	Pellicciari R, et al. J Med Chem. 2002, 45(17), 3569-3572.
Omadacycline	112.71	109.865	1.02589	Amadacycline;PTK 0796	389139-89-3	CN(C)[C@H]1[C@@H]2C[C@@H]3Cc4c(cc(CNCC(C)(C)C)c(O)c4C(=O)C3=C(O)[C@]2(O)C(=O)C(C(N)=O)=C1O)N(C)C	C29H40N4O7	556.65	Microbiology&virology	Antibacterial	ribosome 30s subunit	Omadacycline, a new tetracycline antibiotic, can inhibit the 30s subunit of bacterial ribosome.	Shoen C, et al. In vitro activities of omadacycline against rapidly growing mycobacteria. Antimicrob Agents Chemother. 2019 Mar 11.
Atosiban	117.124	114.173	1.02585	RWJ22164;RW22164	90779-69-4	CCOc1ccc(C[C@H]2NC(=O)CCSSC[C@H](NC(=O)[C@H](CC(N)=O)NC(=O)[C@@H](NC(=O)[C@@H](NC2=O)[C@@H](C)CC)[C@@H](C)O)C(=O)N2CCC[C@H]2C(=O)N[C@@H](CCCN)C(=O)NCC(N)=O)cc1	C45H71N11O14S2	994.19	Endocrinology/Hormones	Oxytocin Receptor	Oxytocin Receptor	Atosiban is an inhibitor of the hormones oxytocin and vasopressin. It is used as an intravenous medication as a labour repressant (tocolytic) to halt premature labor. Atosiban inhibits the oxytocin-mediated release of inositol trisphosphate from the myometrial cell membrane. As a result, there is reduced release of intracellular, stored calcium from the sarcoplasmic reticulum of myometrial cells,…	Akerlund M, et al. The effect on the human uterus of two newly developed competitive inhibitors of oxytocin and vasopressin. Acta Obstet Gynecol Scand. 1985;64(6):499-504.
Oxymatrine	122.157	119.089	1.02576	Matrine N-oxide;Oxysophoridine	16837-52-8	C1C[C@@H]2[C@H]3CCC[N+]4([C@H]3[C@@H](CCC4)CN2C(=O)C1)[O-]	C15H24N2O2	264.37	Autophagy	Autophagy inhibitor	Autophagy	Oxymatrine is an alkaloid isolated from Sophora flavescens, used as the antibiotic. It is a traditional Chinese medicine used in the treatment against hepatitis B virus.It can also inhibit iNOS expression and TGF - β / Smad pathway.	Xiang X, et al. Chin Med J (Engl), 2002, 115(4), 593-596.
Rifaximin	109.461	106.731	1.02558	N/A	80621-81-4	CO[C@H]1\C=C\O[C@@]2(C)Oc3c(C2=O)c2c4nc5cc(C)ccn5c4c(NC(=O)\C(C)=C/C=C/[C@H](C)[C@H](O)[C@@H](C)[C@@H](O)[C@@H](C)[C@H](OC(C)=O)[C@@H]1C)c(O)c2c(O)c3C	C43H51N3O11	785.88	DNA Damage/DNA Repair	DNA/RNA Synthesis inhibitor	DNA/RNA Synthesis	Rifaximin is an orally administered, semi-synthetic, nonsystemic antibiotic derived from rifamycin SV with antibacterial activity. Rifaximin binds to the beta-subunit of bacterial DNA-dependent RNA polymerase, inhibiting bacterial RNA synthesis and bacterial cell growth.	Mencarelli A, et al. Eur J Pharmacol,2011, 668(1-2), 317-324.
Retinol	107.692	105.014	1.0255	all-trans-Retinol;Vitamin A1;Vitamin A;Alphalin	68-26-8	CC(\C=C\C=C(C)\C=C\C1=C(C)CCCC1(C)C)=C/CO	C20H30O	286.45	Vitamin	VA	Retinol-binding protein	Retinol and derivatives of retinol that play an essential role in metabolic functioning of the retina, the growth of and differentiation of epithelial tissue, the growth of bone, reproduction, and the immune response. Dietary vitamin A is derived from a variety of CAROTENOIDS found in plants. It is enriched in the liver, egg yolks, and the fat component of dairy products.	Miyazaki H, et al. Retinol status and expression of retinol-related proteins in methionine-choline deficient rats. J Nutr Sci Vitaminol (Tokyo). 2014;60(2):78-85.
Tropicamide	99.5991	97.1391	1.02532	Ro 1-7683	1508-75-4	C(c1ccccc1)(C(=O)N(Cc1ccncc1)CC)CO	C17H20N2O2	284.36	Neuroscience	AChR antagonist	M4 mAChR	Tropicamide is a synthetic muscarinic antagonist with actions similar to atropine and with an anticholinergic property. Upon ocular administration, tropicamide binds to and blocks the muscarinic receptors in the sphincter and ciliary muscle in the eye. This inhibits the responses from cholinergic stimulation, producing dilation of the pupil and paralysis of the ciliary muscle. Tropicamide is a di…	Betz AJ, et al. Psychopharmacology (Berl). 2007 Oct;194(3):347-59.
Tetracaine hydrochloride	105.247	102.654	1.02526	Amethocaine hydrochloride;Tetracaine HCl;Amethocalne HCl	136-47-0	Cl.CCCCNc1ccc(cc1)C(=O)OCCN(C)C	C15H24N2O2·HCl	300.83	Membrane transporter/Ion channel	Sodium Channel inhibitor	Sodium Channel	Tetracaine hydrochloride (Pontocaine), a potent local anaesthetic, is a channel function allosteric inhibitor. It is primarily used as an antipruritic and topically in ophthalmology, and it has been used for surface and spinal anesthesia.	Leng T, et al. Mol Pain. 2013 Jun 10;9:27
Clidinium bromide	101.147	98.6832	1.02497	Ro 2-3773	3485-62-9	[Br-].C[N+]12CCC(CC1)C(C2)OC(=O)C(O)(c1ccccc1)c1ccccc1	C22H26BrNO3	432.35	Neuroscience	AChR antagonist	mAChR	Clidinium, a synthetic anticholinergic agent, has been shown in experimental and clinical researchers to have a pronounced antisecretory and antispasmodic effect on the gastrointestinal tract. It can inhibit muscarinic actions of acetylcholine at postganglionic parasympathetic neuroeffector sites. It is used for the treatment of peptic ulcer disease and also to help relieve cramps or stomach spas…	Pathak A, et al. J Chromatogr Sci. 2010 Mar;48(3):235-9.
Acetazolamide	123.504	120.501	1.02492	Diamox	59-66-5	CC(=O)Nc1nnc(s1)S(=O)(=O)N	C4H6N4O3S2	222.25	Metabolism	Carbonic Anhydrase inhibitor	Carbonic anhydrase	Acetazolamide is a Carbonic Anhydrase Inhibitor. The mechanism of action of acetazolamide is as a Carbonic Anhydrase Inhibitor. The chemical classification of acetazolamide is Sulfonamides.	Radhakrishnan R, et al. J Pharmacol Exp Ther. 2005, 313(2):921-927.
Tenofovir Disoproxil	81.3685	79.4014	1.02477	Bis(POC)-PMPA;GS 4331	201341-05-1	CC(C)OC(=O)OCOP(=O)(COC(C)Cn1cnc2c(N)ncnc12)OCOC(=O)OC(C)C	C19H30N5O10P	519.44	Proteases/Proteasome	HIV Protease	HIV	Tenofovir Disoproxil is a nucleotide reverse transcriptase inhibitor to treat HIV and chronic Hepatitis B.	Rachel M , Reagan S , Brooke P , et al. Establishment of HK-2 Cells as a Relevant Model to Study Tenofovir-Induced Cytotoxicity[J]. International Journal of Molecular Sciences, 2017, 18(3):531-.
Kevetrin hydrochloride	134.507	131.275	1.02462	thioureido butyronitrile hydrochloride;4-Isothioureidobutyronitrile hydrochloride;Thioureidobutyronitrile HCl	66592-89-0	C(CC#N)CSC(=N)N.Cl	C5H10ClN3S	179.67	Apoptosis	Mdm2 activator; p53 activator	Mdm2; p53	Kevetrin hydrochloride is a small molecule and activator of the tumor suppressor protein p53, with potential antineoplastic activity.	Han D., Smalley K. (2015) Targeting the Cell Cycle and p53 in Combination with BRAF-Directed Therapy. In: Sullivan R. (eds) BRAF Targets in Melanoma. Cancer Drug Discovery and Development, vol 82. Springer, New York, NY
Piracetam	110.63	107.984	1.02451	UCB-6215	7491-74-9	NC(=O)CN1CCCC1=O	C6H10N2O2	142.16	Neuroscience	GluR agonist	AMPA	Piracetam, a cyclic derivative of the neurotransmitter gamma-aminobutyric acid (GABA), is used in therapy of the extensive cognitive disorders.	Mingeot-Leclercq MP, et al. Biochim Biophys Acta, 2003, 1609(1), 28-38.
Ziprasidone	101.936	99.5042	1.02443	CP-88059;Geodon;Zeldox	146939-27-7	Clc1c(cc2CC(=O)Nc2c1)CCN1CCN(c2nsc3ccccc23)CC1	C21H21ClN4OS	412.94	GPCR/G Protein; Neuroscience; Immunology/Inflammation	5-HT Receptor antagonist; Adrenergic Receptor antagonist; Dopamine Receptor antagonist; Histamine Receptor antagonist; Norepinephrine antagonist	5-HT transporter; 5-HT1A; 5-HT1B; 5-HT1D; 5-HT2A; 5-HT2C; 5-HT6; 5-HT7; α1A-adrenergic receptor; α2A-adrenergic receptor; D1; D2; D3; H1 receptor; norepinephrine transporter (NET)	Ziprasidone is a united 5-HT (serotonin) and dopamine receptor antagonist which shows potent effects of antipsychotic activity.	Seeger TF, et al. J Pharmacol Exp Ther. 1995 Oct;275(1):101-13.
Rivastigmine	111.128	108.485	1.02437	S-Rivastigmine;SDZ-ENA 713;Exelon	123441-03-2	C(=O)(N(C)CC)Oc1cc(ccc1)[C@H](C)N(C)C	C14H22N2O2	250.34	Neuroscience	AChR inhibitor	AChE	Rivastigmine is a Cholinesterase Inhibitor, used for therapy of Alzheimer disease.	Jann MW, et al. Pharmacotherapy. 2000, 20(1):1-12.
Ceforanide	100.882	98.5036	1.02415	N/A	60925-61-3	NCc1ccccc1CC(=O)N[C@H]1[C@H]2SCC(CSc3nnnn3CC(O)=O)=C(N2C1=O)C(O)=O	C20H21N7O6S2	519.55	Microbiology&virology	Antibacterial	PBPs	Ceforanide is a second-generation cephalosporin antibiotic with bactericidal activity. Ceforanide causes inhibition of bacterial cell wall synthesis by inactivating penicillin binding proteins (PBPs) thereby interfering with the final transpeptidation step required for cross-linking of peptidoglycan units which are a component of the cell wall.	Sifakis S, et al. Chemoprophylactic and bactericidal efficacy of 80 mg gentamicin in a single and once-daily dosing. Arch Gynecol Obstet. 2005 Sep;272(3):201-6.
Felbamate	112.434	109.803	1.02397	ADD-03055;W-554	25451-15-4	NC(=O)OCC(COC(N)=O)C1=CC=CC=C1	C11H14N2O4	238.24	Neuroscience	NMDAR antagonist	NMDA receptor	Felbamate is an Anti-epileptic Agent. The physiologic effect of felbamate is by means of Decreased Central Nervous System Disorganized Electrical Activity.	Kuo CC, et al. Mol Pharmacol. 2004 Feb; 65(2):370-80.
Oxybutynin hydrochloride	116.015	113.309	1.02388	Oxybutynin chloride;Oxybutynin HCl	1508-65-2	C(C(=O)OCC#CCN(CC)CC)(c1ccccc1)(C1CCCCC1)O.Cl	C22H32ClNO3	393.96	Neuroscience	AChR antagonist	mAChR	Oxybutynin is an anticholinergic medication used to relieve urinary and bladder difficulties. It competitively antagonizes the M1, M2, and M3 subtypes of the muscarinic acetylcholine receptor.	Yarker YE, et al. Drugs Aging, 1995, 6(3), 243-262.
Ligustrazine hydrochloride	97.1344	94.8758	1.02381	Tetramethylpyrazine hydrochloride;Chuanxiongzine hydrochloride;Tetramethylpyrazine HCl;Tetrapyrazine HCl	76494-51-4	Cl.Cc1nc(C)c(C)nc1C	C8H12N2·HCl	172.66	Immunology/Inflammation	Others	Others	Ligustrazine is a chemical compound found in natto and in fermented cocoa beans with anti-inflammation, antioxidant, antiplatelet, and antiapoptosis activities.	Gao HJ, et al. Neural Regen Res. 2015 May;10(5):832-40.
Sulfabenzamide	104.869	102.447	1.02364	N-Sulfanilylbenzamide;Sultrin	127-71-9	Nc1ccc(cc1)S(=O)(=O)NC(=O)c1ccccc1	C13H12N2O3S	276.31	Microbiology&Virology	Antibacterial	Antibacterial	Sulfabenzamide is a sulfonamide antibacterial agent used alone or with sulfathiazole and sulfacetamide as a topical, intravaginal antibacterial preparation.	Raziye MOHAMMADPOUR, et al. Journal of Cell and Molecular Biology. 2012, 10(1): 41-54.
Rimantadine	106.615	104.17	1.02347	1-Rimantadine	13392-28-4	CC(N)C12CC3CC(CC(C3)C1)C2	C12H21N	179.3	Microbiology&virology	Influenza Virus inhibitor	Influenza virus	Rimantadine (Flumadine) is an anti-influenza virus drug for T. brucei with IC50 of 7 μM.	Tzeng JI,et al.Neurosci Lett. 2016 Apr 8;618:94-8.
Lorlatinib	130.868	127.871	1.02344	PF-06463922;PF-6463922;Loratinib	1454846-35-5	c1cc(cc2c1C(=O)N(C)Cc1c(c3cc(O[C@@H]2C)c(nc3)N)c(n(n1)C)C#N)F	C21H19FN6O2	406.41	Angiogenesis; Immunology/Inflammation; Tyrosine Kinase/Adaptors; Tyrosine Kinase/Adaptors	ALK inhibitor; ROS inhibitor; Tyrosine Kinases inhibitor	ALK; ALK (L1196M); ROS1; ROS1; LTK (TYK1)	PF-06463922 is an orally available, ATP-competitive inhibitor of the receptor tyrosine kinases, anaplastic lymphoma kinase (ALK) and C-ros oncogene 1 (Ros1), with potential antineoplastic activity.	Johnson TW, et al. J Med Chem. 2014, 57(11), 4720-4744.
Tolazamide	113.074	110.505	1.02324	U-17835	1156-19-0	Cc1ccc(cc1)S(=O)(=O)NC(=O)NN1CCCCCC1	C14H21N3O3S	311.4	Membrane transporter/Ion channel	Potassium Channel	Potassium Channel	Tolazamide is a sulphonylurea hypoglycemic agent with actions and uses similar to those of CHLORPROPAMIDE.	Szabo C, Salzman AL. Shock. 1996 Jun;5(6):391-4.
Trimebutine maleate	106.825	104.411	1.02311	Debridat;Polibutin	34140-59-5	OC(=O)/C=C\C(=O)O.CCC(COC(=O)c1cc(OC)c(OC)c(OC)c1)(N(C)C)c1ccccc1	C26H33NO9	503.55	Membrane transporter/Ion channel	Calcium Channel inhibitor	Calcium Channel	Trimebutine maleate is a weak mu-opioid agonist and has antimuscarinic effects. Trimebutine is an agonist of peripheral mu, delta, and kappa opiate receptors served as a spasmolytic drug for therapy of both chronic and acute abdominal pain.	Tan W, et al. Arch Pharm Res. 2011 Jun;34(6):979-85.
Tolvaptan	115.829	113.214	1.0231	OPC-41061	150683-30-0	Cc1ccccc1C(=O)Nc1ccc(c(c1)C)C(=O)N1CCCC(O)c2cc(Cl)ccc12	C26H25ClN2O3	448.94	GPCR/G Protein	Vasopressin Receptor antagonist	vasopressin receptor 1a; vasopressin receptor 2	Tolvaptan is an orally bioavailable, selective, arginine vasopressin receptor 2 (V2, AVPR2) antagonist that can be used to treat hyponatremia.	Miyazaki T, et al. Cardiovasc Drug Rev, 2007, 25(1), 1-13.
Tolazoline hydrochloride	98.7532	96.5327	1.023	NSC35110 (hydrochloride);Imidaline (hydrochloride);Tolazoline HCl;Imidaline hydrochloride;Benzidazol hydrochloride	59-97-2	Cl.C(C1=NCCN1)c1ccccc1	C10H13ClN2	196.68	GPCR/G Protein	Adrenergic Receptor antagonist	α-adrenergic receptor	Tolazoline is a non-selective competitive α-adrenergic receptor antagonist used in treatment of persistent pulmonary hypertension of the newborn.	Lei L, et al. J Cardiovasc Pharmacol, 1998, 31(5), 721-733.
Clioquinol	100.598	98.3613	1.02273	Iodochlorhydroxyquin;Chinoform	130-26-7	Oc1c(I)cc(Cl)c2c1nccc2	C9H5ClINO	305.5	Microbiology&Virology	Antibiotic	Antibiotic	Clioquinol is an orally bioavailable, lipophilic, copper-binding, halogenated 8-hydroxyquinoline with antifungal, antiparasitic and potential antitumor activities.	Rohde W, et al. Antimicrob Agents ChemOthers. 1976 Aug;10(2):234-40.
Sodium Aescinate	105.758	103.415	1.02265	Escin sodium salt	20977-05-3	[Na+].CC(OC(C)=O)C(C)C(=O)OC[C@@]12[C@@H](O)[C@H]3O[C@@H]1C[C@]1(C)C(=CC[C@@H]4[C@@]5(C)CC[C@H](O[C@@H]6O[C@@H]([C@@H](O[C@@H]7O[C@H](CO)[C@@H](O)[C@H](O)[C@H]7O)[C@H](O)[C@H]6O[C@@H]6OC[C@@H](O)[C@H](O)[C@H]6O)C([O-])=O)[C@@](C)(CO)[C@@H]5CC[C@@]14C)[C@@H]2CC3(C)C	C54H83NaO23	1123.21	Angiogenesis; Chromatin/Epigenetic	HIF inhibitor	HIF-1α	Sodium Aescinate is extracted from Aesculus wilsonii.	Kang J, et al. World J Emerg Med. 2013;4(1):63-8.
Betulin	113.118	110.624	1.02255	Trochol;betulinol;betuline;betulinic alcohol;Betulol	473-98-3	O[C@@H]1C([C@H]2[C@@](CC1)(C)[C@H]1CC[C@H]3[C@@](CC[C@@]4([C@@H]3[C@@H](CC4)C(=C)C)CO)([C@@]1(CC2)C)C)(C)C	C30H50O2	442.72	Metabolism	Lipid inhibitor	SREBP( K562 cell)	Betulin (lup-20(29)-ene-3β, 28-diol) is an abundant, naturally occurring triterpene. It is commonly isolated from the bark of birch trees where it forms up to 30% of the dry weight of the extractive and is found in birch sap as well.	Król, S., Kiełbus, M., Rivero-Müller, A., & Stepulak, A. (2015). Comprehensive Review on Betulin as a Potent Anticancer Agent. Biomed Research International, 2015, 1-11. doi: 10.1155/2015/584189
Tosedostat	79.606	77.853	1.02252	CHR-2797	238750-77-1	CC(C)C[C@H]([C@@H](C(=O)NO)O)C(=O)N[C@@H](C1=CC=CC=C1)C(=O)OC2CCCC2	C21H30N2O6	406.47	Metabolism	Aminopeptidase	M1-aminopeptidase	CHR-2797 is an orally bioavailable inhibitor of the M1 family of aminopeptidases with potential antineoplastic activity. CHR-2797 is converted intracellularly into a poorly membrane-permeable active metabolite (CHR-79888) which inhibits the M1 family of aminopeptidases, particularly puromycin-sensitive aminopeptidase (PuSA), and leukotriene A4 (LTA4) hydrolase; inhibition of these aminopeptidases…	van Herpen CM, et al. Br J Cancer. 2010 Oct 26;103(9):1362-8.
Emtricitabine	119.216	116.594	1.02249	BW1592;Emtriva;FTC	143491-57-0	Nc1nc(=O)n(cc1F)[C@@H]1CS[C@H](CO)O1	C8H10FN3O3S	247.25	Microbiology&Virology	Reverse Transcriptase inhibitor	Reverse Transcriptase	Emtricitabine (FTC), a nucleoside reverse transcriptase inhibitor, exhibits inhibition activity against human immunodeficiency virus (HIV) and hepatitis B virus.	Venhoff N, et al. Antivir Ther, 2007, 12(7), 1075-1085.
Disopyramide	110.001	107.595	1.02236	amidotrizoate sodium;Hypaque sodium;Triombrin	3737-09-5	C(=O)(C(CCN(C(C)C)C(C)C)(c1ccccn1)c1ccccc1)N	C21H29N3O	339.47	Membrane transporter/Ion channel; Neuroscience	AChR antagonist; Potassium Channel inhibitor; Sodium Channel inhibitor	mAChR; Potassium Channel; Sodium Channel	A class I anti-arrhythmic agent (one that interferes directly with the depolarization of the cardiac membrane and thus serves as a membrane-stabilizing agent) with a depressant action on the heart similar to that of guanidine. It also possesses some anticholinergic and local anesthetic properties.	Sugao M, et al. J Cardiovasc Pharmacol. 2005 Jun;45(6):545-9.
Rolapitant hydrochloride	105.455	103.165	1.0222	Rolapitant HCl	914462-92-3	Cl.C[C@@H](OC[C@]1(CC[C@]2(CCC(=O)N2)CN1)c1ccccc1)c1cc(cc(c1)C(F)(F)F)C(F)(F)F	C25H27ClF6N2O2	536.94	Neuroscience	Neurokinin 1 antagonist	NK1	Rolapitant Hydrochloride is the hydrochloride salt form of rolapitant, an orally bioavailable, centrally-acting, selective, neurokinin 1 receptor (NK1-receptor) antagonist with potential antiemetic activity.	Rapoport B, Schwartzberg L, Chasen M, Powers D, Arora S, Navari R, Schnadig I. Eur J Cancer. 2016 Apr;57:23-30.
Chloroprocaine HCl	100.036	97.8787	1.02204	N/A	3858-89-7	Cl.CCN(CC)CCOC(=O)C1=C(Cl)C=C(N)C=C1	C13H20Cl2N2O2	307.22	Others	Others	Others	Chloroprocaine HCl is a local anesthetic during surgical procedures.	Dolle FA, Dobbs EC.J Am Dent Soc Anesthesiol. 1962 Sep;9(7):156-8.
Vortioxetine	96.7618	94.6816	1.02197	Lu AA 21004	508233-74-7	Cc1cc(C)c(Sc2ccccc2N2CCNCC2)cc1	C18H22N2S	298.45	GPCR/G Protein; Neuroscience	5-HT Receptor modulator	5-HT1A; 5-HT1B; 5-HT3A; 5-HT7; SERT	Vortioxetine is a serotonergic antidepressant used for major depression disorders. Vortioxetine has been associated with a low rate of minor serum aminotransferase elevations during treatment.	Bang-Andersen B, et al. J Med Chem, 2011, 54(9), 3206-3221.
Upadacitinib	116.076	113.581	1.02197	ABT-494	1310726-60-3	CC[C@@H]1CN(C[C@@H]1c1cnc2cnc3[nH]ccc3n12)C(=O)NCC(F)(F)F	C17H19F3N6O	380.37	JAK/STAT signaling;Angiogenesis;Chromatin/Epigenetic;Stem Cells	JAK inhibitor	JAK1;JAK2	Upadacitinib (ABT-494) is a selective Janus kinase (JAK) 1 inhibitor, which is being studied for the treatment of several autoimmune disorders in the IC50 of 43 nM.	Nakayamada S, et al. Recent Progress in JAK Inhibitors for the Treatment of Rheumatoid Arthritis. BioDrugs. 2016 Oct;30(5):407-419.
Zofenopril (calcium)	107.912	105.603	1.02187	SQ26991;Zofenopril calcium	81938-43-4	[Ca++].C[C@H](CSC(=O)c1ccccc1)C(=O)N1C[C@H](C[C@H]1C([O-])=O)Sc1ccccc1.C[C@H](CSC(=O)c1ccccc1)C(=O)N1C[C@H](C[C@H]1C([O-])=O)Sc1ccccc1	C44H44CaN2O8S4	897.17	Endocrinology/Hormones	RAAS	ACE	Zofenopril Calcium(SQ26991) is an antioxidant that acts as an angiotensin-converting enzyme inhibitor. ACE Zofenopril is a pro-drug designed to undergo metabolic hydrolysis yielding the active free sulfhydryl compound zofenoprilat, which is an angiotensin converting enzyme (ACE) inhibitor . Zofenopril promotes the regeneration of peripheral nerve injuries in rat models . Zofenopril increases SR c…	Kalender, A.M., et al., Effect of Zofenopril on regeneration of sciatic nerve crush injury in a rat model. J Brachial Plex Peripher Nerve Inj, 2009. 4: p. 6.
Ondansetron HCl	89.7962	87.8796	1.02181	NSC 665799;SN 307;Ondansetron Hydrochloride;Zofran;GR 38032 HCl;Emeset	99614-01-4	Cl.CN1C2=CC=CC=C2C2=C1CCC(CN1C=CN=C1C)C2=O	C18H19N3O·HCl	329.82	GPCR/G Protein; Neuroscience	5-HT Receptor antagonist	5-HT3	Ondansetron is a serotonin 5-HT3 receptor antagonist, used to prevent nausea and vomiting caused by cancer chemotherapy, and radiation therapy.	Pinelli A, et al. Eur J Pharmacol,1997, 340(2-3), 111-119.
Dibucaine	101.794	99.6238	1.02178	Cinchocaine	85-79-0	CCCCOc1nc2ccccc2c(c1)C(=O)NCCN(CC)CC	C20H29N3O2	343.46	Membrane transporter/Ion channel; Neuroscience	AChR antagonist; CaMK inhibitor; Sodium Channel inhibitor	AChR; CAM; Sodium Channel	Dibucaine, a local anesthetic of the amide type, is now usually used for surface anesthesia.	Oka M, et al. Eur J Pharmacol. 2002 Oct 4;452(2):175-81.
Baicalin	128.803	126.061	1.02175	Baicalein 7-O-β-D-glucuronide	21967-41-9	c1ccc(cc1)c1cc(=O)c2c(c(c(cc2o1)O[C@H]1[C@@H]([C@H]([C@@H]([C@H](O1)C(=O)O)O)O)O)O)O	C21H18O11	446.37	Membrane transporter/Ion channel; Neuroscience	GABA Receptor agonist	GABAR	Baicalin is a prolyl endopeptidase inhibitor isolated from scutellaria baicalensis, with antioxidant, anti-tumor, anti-HIV properties.	Chen JG, et al. J Steroid Biochem Mol Biol. 2015 May;149:11-6.
Cephalotaxine	113.225	110.843	1.02149	ZINC19795976;(-)-Cephalotaxine;Cephalotaxlen	24316-19-6	O[C@H]1[C@@H]2[C@@]3(N(CCc4c2cc2OCOc2c4)CCC3)C=C1OC	C18H21NO4	315.37	Immunology/Inflammation	Antiviral inhibitor	Antiviral	Cephalotaxine is an antiviral and an antitumor agent.	M A Sells, et al. J Virol. 1988 Aug; 62(8): 2836–2844.;
Aciclovir	105.168	102.979	1.02126	Acycloguanosine;Acyclovir	59277-89-3	c12c(ncn1COCCO)c(=O)[nH]c(n2)N	C8H11N5O3	225.21	DNA Damage/DNA Repair	DNA/RNA Synthesis inhibitor	DNA synthesis	Acyclovir is a synthetic analog of the purine nucleoside, guanosine, with potent antiviral activity against herpes simplex viruses type 1 and 2, varicella-zoster virus and other viruses of the herpesvirus family.	Meyrick Thomas RH, et al. Br J Dermatol. 1985, 113(6):731-735.
[truncated: 1,131 more rows]

## Sheet: 2. Collection of RIG-I inducers
Supplemental Table 2. Collection of RIG-I-inducing compounds
Fragments predicted to bind RARα (n = 54)					Structural analogues to type I RARα agonists (n = 25)					Structural analogues to type II RARα agonists (n = 23)
Name	Structure	SMILES	Docking score		Name	Structure	SMILES	CAS		Name	Structure	SMILES	CAS
42655553		O=C(CSc1nnc(o1)c3cccc2ccccc23)c4ccc(F)cc4	-10.6		CD437		C1C2CC3CC1CC(C2)(C3)C4=C(C=CC(=C4)C5=CC6=C(C=C5)C=C(C=C6)C(=O)O)O	125316-60-1		AT4OA		CC1=C(C(CCC1=O)(C)C)C=CC(=CC=CC(=CC(=O)O)C)C	38030-57-8
[truncated: 53 more rows]

## Sheet: 3. Screening of RIG-I inducers
Supplemental Table 3. Screening of the RIG-I-inducing compounds
[truncated: 104 more rows]

## Sheet: 4. Oligonucleotides
Supplemental Table 4. The sequence of oligonucleotides used in this study
[truncated: 31 more rows]

[truncated: 1 more sheets: 5. Genes in heatmaps]
